# Supplementary material for: mirMark: a site-level and UTR-level classifier for miRNA target prediction
Source: Genome Biol. 2014 Oct 25;15(10):500. doi: 10.1186/s13059-014-0500-5 (PMC4243195; doi:10.1186/s13059-014-0500-5)
Supplement: Additional file 1: Table S1. — CSV file of site-level human miRNA-target site pairs from miRecords. [file 13059_2014_500_MOESM1_ESM.csv]

miR_ID	mRNA_ID	Start_position	End_position
hsa-miR-26a-5p	NM_005900	92	110
hsa-miR-23a-3p	NM_199168	1439	1459
hsa-miR-23a-3p	NM_004575	89	109
hsa-miR-23a-3p	NM_004575	156	180
hsa-miR-23a-3p	NM_004575	449	470
hsa-miR-23a-3p	NM_004575	1645	1663
hsa-miR-101-3p	NM_005378	479	501
hsa-miR-101-3p	NM_005378	553	570
hsa-miR-19a-3p	NM_000314	396	418
hsa-miR-19a-3p	NM_000314	1208	1228
hsa-miR-19a-3p	NM_000314	2235	2259
hsa-miR-214-3p	NM_000314	1001	1021
hsa-miR-34a-5p	NM_005618	183	204
hsa-miR-34a-5p	NM_005618	281	300
hsa-miR-34a-5p	NM_017617	894	916
hsa-miR-1	NM_001042351	93	104
hsa-miR-1	NM_001042351	419	440
hsa-miR-1	NM_170735	1306	1329
hsa-miR-23a-3p	NM_005524	91	112
hsa-miR-23a-3p	NM_005524	267	288
hsa-let-7b-5p	NM_024674	890	912
hsa-miR-125b-5p	NM_024674	774	790
hsa-miR-125b-5p	NM_024674	791	808
hsa-miR-125b-5p	NM_024674	774	790
hsa-miR-125b-5p	NM_024674	791	808
hsa-miR-125a-5p	NM_024674	773	790
hsa-miR-125a-5p	NM_024674	790	808
hsa-miR-141-3p	NM_004898	214	232
hsa-miR-145-5p	NM_024615	35	55
hsa-let-7e-5p	NM_006306	73	90
hsa-miR-15a-5p	NM_021145	129	145
hsa-miR-16-5p	NM_016140	294	310
hsa-miR-199b-5p	NM_005562	209	222
hsa-miR-196a-5p	NM_024016	411	432
hsa-miR-196a-5p	NM_024016	412	432
hsa-miR-196a-5p	NM_022658	1089	1109
hsa-miR-196a-5p	NM_022658	1089	1109
hsa-miR-196a-5p	NM_019558	284	304
hsa-miR-196a-5p	NM_006896	289	309
hsa-miR-196a-5p	NM_006896	325	346
hsa-miR-196a-5p	NM_006896	440	461
hsa-miR-196a-5p	NM_006896	459	479
hsa-miR-24-1-5p	NM_052910	675	697
hsa-miR-133b	NM_021190	66	81
hsa-miR-133b	NM_021190	1002	1039
hsa-miR-15a-5p	NM_000633	2515	2536
hsa-miR-16-5p	NM_000633	2515	2536
hsa-miR-16-5p	NM_000633	2520	2536
hsa-miR-16-5p	NM_000633	2516	2536
hsa-miR-34a-5p	NM_000633	188	209
hsa-miR-15b-5p	NM_000633	2516	2536
hsa-miR-223-3p	NM_005595	743	759
hsa-miR-424-5p	NM_005595	633	655
hsa-miR-221-3p	NM_000222	1015	1037
hsa-miR-222-3p	NM_000222	1014	1037
hsa-miR-17-5p	NM_181659	1282	1303
hsa-miR-155-5p	NM_032049	69	90
hsa-miR-125a-5p	NM_004448	17	44
hsa-miR-125b-5p	NM_004448	19	44
hsa-miR-331-3p	NM_004448	87	109
hsa-miR-331-3p	NM_004448	507	529
hsa-miR-559	NM_004448	466	481
hsa-miR-125a-5p	NM_001982	8	26
hsa-miR-125b-5p	NM_001982	8	26
hsa-miR-205-5p	NM_001982	272	294
hsa-miR-205-5p	NM_001982	272	294
hsa-miR-29b-3p	NM_021960	1314	1336
hsa-miR-21-5p	NM_001018005	172	193
hsa-let-7a-5p	NM_181833	2111	2132
hsa-miR-34a-5p	NM_001949	2714	2737
hsa-miR-1	NM_000891	1062	1083
hsa-miR-1	NM_000165	1594	1616
hsa-miR-675-5p	NM_000321	1190	1208
hsa-miR-376a-5p	NM_003051	56	78
hsa-miR-376a-5p	NM_003051	812	833
hsa-miR-133a-3p	NM_000218	123	144
hsa-miR-133a-3p	NM_000218	435	458
hsa-miR-1	NM_000219	43	64
hsa-miR-1	NM_000219	1652	1673
hsa-miR-1	NM_000219	2121	2142
hsa-miR-124-3p	NM_001259	1634	1655
hsa-miR-124-3p	NM_001259	1633	1655
hsa-miR-124-3p	NM_001259	7782	7804
hsa-miR-137	NM_001259	7129	7148
hsa-miR-1	NM_199440	221	242
hsa-miR-1	NM_005345	33	54
hsa-miR-133a-3p	NM_001229	181	203
hsa-miR-27b-3p	NM_000104	2727	2750
hsa-miR-133a-3p	NM_172057	86	107
hsa-miR-133a-3p	NM_172057	126	147
hsa-miR-376a-5p	NM_004768	763	785
hsa-miR-376a-5p	NM_004768	924	948
hsa-miR-376a-5p	NM_003318	55	81
hsa-miR-376a-5p	NM_003318	210	229
hsa-let-7a-5p	NM_004985	153	177
hsa-let-7a-5p	NM_004985	1805	1823
hsa-let-7a-5p	NM_004985	1942	1960
hsa-let-7a-5p	NM_004985	2358	2381
hsa-let-7a-5p	NM_004985	2474	2498
hsa-let-7a-5p	NM_004985	2502	2522
hsa-let-7a-5p	NM_004985	3126	3152
hsa-let-7a-5p	NM_004985	3194	3221
hsa-miR-181a-5p	NM_005523	1196	1226
hsa-miR-221-3p	NM_000362	2428	2450
hsa-miR-222-3p	NM_000362	2428	2450
hsa-miR-181b-5p	NM_000362	3558	3580
hsa-miR-21-5p	NM_145341	228	249
hsa-miR-21-5p	NM_002639	1166	1186
hsa-miR-24-3p	NM_000075	68	89
hsa-miR-21-5p	NM_005596	427	449
hsa-miR-200b-3p	NM_030751	354	376
hsa-miR-200b-3p	NM_030751	448	470
hsa-miR-200b-3p	NM_030751	874	899
hsa-miR-200b-3p	NM_030751	1228	1250
hsa-miR-200b-3p	NM_030751	1298	1320
hsa-miR-200a-3p	NM_030751	766	789
hsa-miR-200a-3p	NM_030751	1518	1540
hsa-miR-200a-3p	NM_030751	1759	1780
hsa-miR-205-5p	NM_030751	802	825
hsa-miR-200c-3p	NM_030751	354	376
hsa-miR-200c-3p	NM_030751	448	470
hsa-miR-193a-3p	NM_198256	116	135
hsa-miR-320a	NM_182763	471	491
hsa-miR-320a	NM_182763	2115	2143
hsa-miR-21-5p	NM_014456	228	249
hsa-miR-21-5p	NM_014456	228	249
hsa-miR-21-5p	NM_014456	233	249
hsa-miR-21-5p	NM_014456	228	249
hsa-miR-17-5p	NM_003376	162	184
hsa-miR-34a-5p	NM_003376	76	99
hsa-miR-34b-5p	NM_003376	78	100
hsa-miR-15a-5p	NM_003376	778	795
hsa-miR-520h	NM_003376	774	800
hsa-miR-378a-5p	NM_003376	842	864
hsa-miR-205-5p	NM_003376	724	749
hsa-miR-520g-3p	NM_003376	774	800
hsa-miR-224-5p	NM_006595	261	281
hsa-miR-224-5p	NM_006595	1093	1113
hsa-miR-148a-3p	NM_033013	215	242
hsa-miR-378a-5p	NM_007275	268	290
hsa-miR-378a-5p	NM_016169	3044	3075
hsa-miR-101-3p	NM_012092	1632	1649
hsa-miR-103a-3p	NM_012092	1606	1628
hsa-miR-181b-5p	NM_003385	743	765
hsa-miR-328-3p	NM_004827	597	626
hsa-miR-126-5p	NM_033102	102	119
hsa-miR-126-5p	NM_033102	1263	1283
hsa-miR-126-3p	NM_080682	604	625
hsa-miR-107	NM_012104	251	273
hsa-miR-125b-5p	NM_001188	616	637
hsa-miR-133b	NM_005029	207	227
hsa-miR-101-3p	NM_000963	1718	1743
hsa-let-7c-5p	NM_002467	125	146
hsa-miR-145-5p	NM_002467	131	154
hsa-miR-155-5p	NM_206866	2163	2186
hsa-miR-429	NM_012102	150	164
hsa-miR-429	NM_012102	1236	1257
hsa-miR-429	NM_012102	1480	1513
hsa-miR-29a-3p	NM_138973	1038	1058
hsa-miR-29b-3p	NM_138973	1030	1058
hsa-miR-424-3p	NM_002306	45	66
hsa-let-7a-5p	NM_001039111	155	179
hsa-let-7a-5p	NM_001039111	235	259
hsa-miR-29a-3p	NM_022552	849	869
hsa-miR-29b-3p	NM_022552	846	869
hsa-miR-29c-3p	NM_022552	849	869
hsa-miR-29a-3p	NM_175848	1188	1210
hsa-miR-29a-3p	NM_175848	218	239
hsa-miR-29a-3p	NM_175848	1054	1076
hsa-miR-29b-3p	NM_175848	1188	1209
hsa-miR-29c-3p	NM_175848	1189	1210
hsa-miR-10b-5p	NM_002148	262	282
hsa-miR-24-3p	NM_004302	445	467
hsa-miR-24-3p	NM_004302	985	1011
hsa-miR-29c-3p	NM_000090	232	249
hsa-miR-29c-3p	NM_000090	597	615
hsa-miR-29c-3p	NM_000090	670	689
hsa-miR-29c-3p	NM_000088	869	887
hsa-miR-29c-3p	NM_000088	911	930
hsa-miR-29c-3p	NM_000088	1044	1062
hsa-miR-29c-3p	NM_001846	16	35
hsa-miR-29c-3p	NM_001846	693	711
hsa-let-7b-5p	NM_003483	5	28
hsa-let-7b-5p	NM_003483	1091	1113
hsa-let-7b-5p	NM_003483	1237	1264
hsa-let-7b-5p	NM_003483	1604	1625
hsa-let-7b-5p	NM_003483	1655	1674
hsa-let-7b-5p	NM_003483	2506	2528
hsa-let-7e-5p	NM_003483	1245	1264
hsa-let-7e-5p	NM_003483	1605	1625
hsa-let-7e-5p	NM_003483	10	28
hsa-let-7e-5p	NM_003483	1093	1113
hsa-let-7e-5p	NM_003483	1656	1674
hsa-let-7e-5p	NM_003483	2504	2528
hsa-miR-210-3p	NM_004952	784	805
hsa-miR-9-5p	NM_001007156	814	841
hsa-miR-125b-5p	NM_001007156	825	850
hsa-miR-128-3p	NM_001007156	194	216
hsa-miR-485-3p	NM_001007156	1267	1298
hsa-miR-509-3p	NM_001007156	194	207
hsa-miR-625-5p	NM_001007156	1113	1134
hsa-miR-765	NM_001007156	987	1006
hsa-let-7a-5p	NM_003483	7	28
hsa-let-7a-5p	NM_003483	1092	1113
hsa-let-7a-5p	NM_003483	1242	1262
hsa-let-7a-5p	NM_003483	1605	1625
hsa-let-7a-5p	NM_003483	1654	1674
hsa-let-7a-5p	NM_003483	2507	2527
hsa-let-7a-5p	NM_003483	2526	2547
hsa-let-7c-5p	NM_003483	7	28
hsa-let-7c-5p	NM_003483	1092	1113
hsa-let-7c-5p	NM_003483	1242	1262
hsa-let-7c-5p	NM_003483	1605	1625
hsa-let-7c-5p	NM_003483	1654	1674
hsa-let-7c-5p	NM_003483	2507	2527
hsa-let-7c-5p	NM_003483	2526	2547
hsa-let-7g-5p	NM_003483	7	28
hsa-let-7g-5p	NM_003483	1092	1113
hsa-let-7g-5p	NM_003483	1242	1262
hsa-let-7g-5p	NM_003483	1605	1625
hsa-let-7g-5p	NM_003483	1654	1674
hsa-let-7g-5p	NM_003483	2507	2527
hsa-let-7g-5p	NM_003483	2526	2547
hsa-miR-98-5p	NM_003483	7	28
hsa-miR-98-5p	NM_003483	1093	1113
hsa-miR-98-5p	NM_003483	1232	1263
hsa-miR-98-5p	NM_003483	1602	1625
hsa-miR-98-5p	NM_003483	1653	1675
hsa-miR-98-5p	NM_003483	2505	2528
hsa-miR-98-5p	NM_003483	2517	2547
hsa-miR-155-5p	NM_032049	69	90
hsa-miR-17-5p	NM_001754	1925	1944
hsa-miR-20a-5p	NM_001754	1926	1944
hsa-miR-106a-5p	NM_001754	1925	1944
hsa-miR-96-5p	NM_015270	1252	1273
hsa-miR-96-5p	NM_015270	592	613
hsa-miR-96-5p	NM_015270	781	802
hsa-miR-96-5p	NM_015270	925	946
hsa-miR-96-5p	NM_015270	814	835
hsa-miR-96-5p	NM_015270	2188	2209
hsa-miR-182-5p	NM_015270	925	946
hsa-miR-182-5p	NM_015270	592	613
hsa-miR-182-5p	NM_015270	781	802
hsa-miR-182-5p	NM_015270	1252	1273
hsa-miR-182-5p	NM_015270	2142	2163
hsa-miR-182-5p	NM_015270	317	338
hsa-miR-96-5p	NM_198159	1752	1772
hsa-miR-96-5p	NM_198159	2465	2486
hsa-miR-96-5p	NM_198159	2682	2703
hsa-miR-96-5p	NM_198159	2623	2644
hsa-miR-182-5p	NM_198159	2682	2703
hsa-miR-182-5p	NM_198159	2465	2486
hsa-miR-182-5p	NM_198159	2350	2371
hsa-miR-182-5p	NM_198159	2623	2644
hsa-miR-203a	NM_003955	1572	1602
hsa-let-7i-5p	NM_138554	253	273
hsa-miR-24-3p	NM_000791	185	209
hsa-miR-1	NM_001194	637	658
hsa-miR-133a-3p	NM_001194	39	60
hsa-miR-1	NM_005477	20	41
hsa-miR-7-5p	NM_003749	1574	1595
hsa-miR-7-5p	NM_003749	2292	2314
hsa-miR-7-5p	NM_005228	443	464
hsa-miR-7-5p	NM_005228	727	747
hsa-miR-7-5p	NM_005228	358	376
hsa-miR-7-5p	NM_005228	724	747
hsa-miR-141-3p	NM_003238	95	116
hsa-miR-203a	NM_003722	1979	1998
hsa-miR-302b-3p	NM_003722	2008	2032
hsa-miR-34a-5p	NM_005378	10	30
hsa-miR-34a-5p	NM_005378	566	588
hsa-miR-206	NM_001122742	86	108
hsa-miR-206	NM_001122742	1129	1159
hsa-miR-222-3p	NM_001122742	2238	2260
hsa-miR-221-3p	NM_001122742	2238	2260
hsa-miR-30e-5p	NM_194261	37	59
hsa-miR-30e-5p	NM_194261	530	553
hsa-miR-29a-3p	NM_181524	316	338
hsa-miR-29c-3p	NM_181524	316	338
hsa-miR-29b-3p	NM_181524	316	338
hsa-miR-29a-3p	NM_001039802	563	585
hsa-miR-34a-5p	NM_024408	2452	2473
hsa-miR-181c-5p	NM_004557	112	133
hsa-miR-21-5p	NM_021111	1126	1145
hsa-miR-21-5p	NM_021111	1123	1145
hsa-miR-15b-5p	NM_021111	800	818
hsa-miR-16-5p	NM_021111	800	818
hsa-miR-373-3p	NM_021111	1252	1283
hsa-miR-155-5p	NM_001664	144	162
hsa-miR-155-5p	NM_001664	642	663
hsa-miR-155-5p	NM_001664	591	613
hsa-miR-27a-3p	NM_002634	78	100
hsa-miR-324-5p	NM_005269	86	108
hsa-miR-324-5p	NM_005631	842	864
hsa-miR-125b-5p	NM_005631	207	229
hsa-miR-34a-5p	NM_012238	1415	1440
hsa-miR-26a-5p	NM_152998	236	257
hsa-miR-101-3p	NM_152998	44	66
hsa-miR-101-3p	NM_152998	99	121
hsa-miR-124-3p	NM_152998	150	169
hsa-let-7a-5p	NM_177438	1448	1470
hsa-let-7d-5p	NM_177438	1448	1470
hsa-miR-338-3p	NM_017582	216	235
hsa-miR-338-3p	NM_017582	258	293
hsa-miR-520c-3p	NM_201414	692	717
hsa-miR-150-5p	NM_005375	890	911
hsa-miR-150-5p	NM_005375	954	975
hsa-miR-126-3p	NM_005027	1185	1206
hsa-let-7a-5p	NM_182907	1312	1332
hsa-miR-9-5p	NM_182907	1445	1465
hsa-miR-9-5p	NM_182907	2091	2115
hsa-miR-9-5p	NM_182907	2303	2330
hsa-miR-328-3p	NM_001001390	843	864
hsa-miR-106b-5p	NM_031483	1367	1389
hsa-miR-7-5p	NM_002880	637	659
hsa-miR-7-5p	NM_002880	660	681
hsa-miR-223-3p	NM_001142316	232	252
hsa-miR-128-3p	NM_005180	467	488
hsa-miR-708-5p	NM_005180	1235	1259
hsa-miR-296-5p	NM_004712	114	134
hsa-miR-1	NM_001127500	484	506
hsa-miR-1	NM_001127500	799	821
hsa-miR-21-5p	NM_001204	527	550
hsa-miR-21-5p	NM_001204	945	967
hsa-miR-21-5p	NM_001204	7480	7502
hsa-miR-302b-3p	NM_001759	944	974
hsa-miR-513a-5p	NM_014143	236	255
hsa-miR-302d-3p	NM_207304	2447	2477
hsa-miR-372-3p	NM_207304	2453	2477
hsa-miR-302d-3p	NM_015995	2592	2606
hsa-miR-372-3p	NM_015995	922	950
hsa-miR-372-3p	NM_015995	2570	2606
hsa-miR-126-3p	NM_001033756	1146	1166
hsa-miR-30c-5p	NM_194261	37	59
hsa-miR-30c-5p	NM_194261	529	553
hsa-miR-205-5p	NM_001025367	137	157
hsa-miR-34b-5p	NM_134442	103	121
hsa-miR-223-3p	NM_005574	230	252
hsa-miR-223-3p	NM_203401	1	19
hsa-miR-146a-5p	NM_003467	200	221
hsa-miR-146a-5p	NM_003467	425	446
hsa-miR-26a-5p	NM_004456	236	257
hsa-miR-26a-5p	NM_004456	236	257
hsa-miR-101-3p	NM_004456	45	66
hsa-miR-101-3p	NM_004456	102	121
hsa-miR-758-3p	NM_005502	1487	1509
hsa-miR-758-3p	NM_005502	3257	3279
hsa-miR-215-5p	NM_000791	534	555
hsa-miR-215-5p	NM_001071	84	104
hsa-miR-215-5p	NM_001071	216	236
hsa-miR-1285-3p	NM_000546	789	810
hsa-miR-1285-3p	NM_000546	952	973
hsa-miR-184	NM_001626	1457	1474
hsa-miR-650	NM_001127582	248	268
hsa-miR-24-3p	NM_004217	25	46
hsa-miR-222-3p	NM_002717	437	459
hsa-miR-128-3p	NM_000676	317	323
hsa-miR-24-3p	NM_002467	58	79
hsa-miR-24-3p	NM_002467	46	67
hsa-miR-24-3p	NM_002467	255	276
hsa-miR-24-3p	NM_002467	95	116
hsa-miR-24-3p	NM_002467	141	162
hsa-miR-24-3p	NM_002467	446	468
hsa-miR-18a-5p	NM_000125	1902	1924
hsa-miR-18a-5p	NM_000125	1902	1924
hsa-miR-494-3p	NM_000314	2298	2320
hsa-miR-494-3p	NM_000314	2783	2805
hsa-miR-29a-3p	NM_000314	661	683
hsa-miR-29a-3p	NM_000314	1726	1748
hsa-miR-138-5p	NM_175744	249	270
hsa-miR-143-3p	NM_139033	109	129
hsa-miR-27b-3p	NM_138711	70	89
hsa-miR-221-3p	NM_138621	4043	4059
hsa-miR-222-3p	NM_138621	4043	4059
hsa-miR-302c-3p	NM_053056	2391	2410
hsa-miR-145-5p	NM_033046	219	243
hsa-miR-146a-5p	NM_032643	997	1017
hsa-miR-143-3p	NM_022763	1960	1982
hsa-miR-27b-3p	NM_021978	105	123
hsa-miR-29b-3p	NM_021960	1314	1336
hsa-miR-15b-5p	NM_021111	798	818
hsa-miR-21-5p	NM_021111	1123	1145
hsa-miR-502-5p	NM_020382	1566	1586
hsa-miR-221-3p	NM_019058	196	218
hsa-miR-221-3p	NM_019058	249	271
hsa-miR-34a-5p	NM_017617	168	187
hsa-miR-181b-5p	NM_016231	1193	1217
hsa-miR-141-3p	NM_014795	760	782
hsa-miR-31-5p	NM_014009	110	132
hsa-miR-141-3p	NM_000214	82	111
hsa-miR-124-3p	NM_000214	411	433
hsa-miR-34a-5p	NM_000245	2150	2172
hsa-miR-34a-5p	NM_000245	36	58
hsa-miR-1	NM_000245	484	506
hsa-miR-1	NM_000245	799	821
hsa-miR-206	NM_000245	484	506
hsa-miR-206	NM_000245	799	821
hsa-miR-23b-3p	NM_000245	557	577
hsa-miR-23b-3p	NM_000245	1006	1026
hsa-miR-23b-3p	NM_000245	1429	1449
hsa-miR-23b-3p	NM_000245	2053	2072
hsa-miR-7-5p	NM_000345	105	127
hsa-miR-150-5p	NM_000399	386	408
hsa-miR-196a-5p	NM_000424	4	23
hsa-miR-222-3p	NM_000636	531	552
hsa-miR-125b-5p	NM_001003942	612	634
hsa-miR-125b-5p	NM_001003942	1822	1844
hsa-miR-152-3p	NM_001130823	34	55
hsa-miR-148a-3p	NM_001130823	34	55
hsa-miR-342-3p	NM_001130823	121	143
hsa-miR-24-3p	NM_001237	423	444
hsa-miR-16-5p	NM_001238	229	254
hsa-miR-16-5p	NM_001238	460	492
hsa-miR-181b-5p	NM_001265	697	715
hsa-miR-125a-5p	NM_001419	671	692
hsa-miR-125b-5p	NM_001419	671	692
hsa-miR-24-3p	NM_001786	749	770
hsa-miR-155-5p	NM_002009	159	180
hsa-miR-155-5p	NM_002009	891	909
hsa-miR-21-5p	NM_002356	713	734
hsa-miR-451a	NM_002415	88	109
hsa-miR-222-3p	NM_002421	147	168
hsa-miR-145-5p	NM_002456	263	281
hsa-miR-193b-3p	NM_002658	762	784
hsa-miR-23b-3p	NM_002658	545	565
hsa-miR-23b-3p	NM_002658	902	921
hsa-miR-34a-5p	NM_002755	558	580
hsa-miR-196a-5p	NM_002965	119	138
hsa-miR-145-5p	NM_003088	102	123
hsa-miR-145-5p	NM_003088	362	384
hsa-miR-145-5p	NM_003088	714	735
hsa-miR-145-5p	NM_003088	1125	1147
hsa-miR-133a-3p	NM_003088	730	751
hsa-miR-155-5p	NM_003120	33	53
hsa-miR-122-5p	NM_003183	845	864
hsa-miR-105-5p	NM_003264	334	354
hsa-miR-17-3p	NM_003380	75	95
hsa-miR-9-5p	NM_003998	14	36
hsa-miR-223-3p	NM_004040	633	648
hsa-miR-223-3p	NM_004040	1263	1283
hsa-miR-24-3p	NM_004091	1401	1422
hsa-miR-24-3p	NM_004111	628	649
hsa-miR-10b-5p	NM_004235	281	303
hsa-miR-34a-5p	NM_004655	258	282
hsa-miR-559	NM_004689	203	223
hsa-miR-21-5p	NM_004735	462	483
hsa-miR-205-5p	NM_004774	374	396
hsa-miR-205-5p	NM_004774	426	448
hsa-miR-205-5p	NM_004774	479	501
hsa-miR-138-5p	NM_004850	341	363
hsa-miR-124-3p	NM_004850	726	745
hsa-miR-135a-5p	NM_004972	920	942
hsa-miR-155-5p	NM_004973	136	153
hsa-miR-155-5p	NM_004992	4679	4701
hsa-miR-155-5p	NM_004992	6307	6329
hsa-miR-802	NM_004992	6875	6897
hsa-miR-100-5p	NM_005030	168	187
hsa-miR-221-3p	NM_005252	188	210
hsa-miR-181b-5p	NM_005257	706	727
hsa-miR-155-5p	NM_005541	507	527
hsa-miR-146a-5p	NM_005623	361	379
hsa-miR-433-3p	NM_006044	264	285
hsa-miR-146a-5p	NM_007315	775	795
hsa-miR-210-3p	NM_012115	494	514
hsa-miR-17-5p	NM_002227	1279	1296
hsa-miR-24-3p	NM_007294	785	806
hsa-miR-491-5p	NM_138578	435	457
hsa-miR-221-3p	NM_181523	507	529
hsa-miR-155-5p	NM_005214	243	265
hsa-miR-143-3p	NM_000633	4506	4528
hsa-miR-221-3p	NM_014417	79	103
hsa-miR-10a-5p	NM_006924	800	812
hsa-miR-10b-5p	NM_006924	800	812
hsa-miR-302d-3p	NM_052827	190	211
hsa-miR-302d-3p	NM_052827	837	858
hsa-miR-302d-3p	NM_001759	952	974
hsa-miR-302d-3p	NM_001759	2299	2325
hsa-miR-302b-3p	NM_005180	215	235
hsa-miR-18a-5p	NM_004506	112	134
hsa-miR-802	NM_032049	595	617
hsa-miR-379-5p	NM_176096	187	202
hsa-miR-34a-5p	NM_001001391	335	358
hsa-miR-34a-5p	NM_001001391	1879	1901
hsa-miR-125b-5p	NM_001949	1170	1192
hsa-miR-107	NM_030621	1621	1642
hsa-miR-106a-5p	NM_000321	881	890
hsa-miR-622	NM_198219	242	260
hsa-miR-29a-3p	NM_001844	348	368
hsa-miR-29b-3p	NM_001844	348	368
hsa-miR-19a-3p	NM_000594	435	457
hsa-miR-296-5p	NM_001127240	334	354
hsa-miR-296-5p	NM_001127240	497	519
hsa-miR-296-5p	NM_001193321	599	619
hsa-miR-708-5p	NM_001168	556	579
hsa-miR-708-5p	NM_001168	794	816
hsa-miR-708-5p	NM_001168	1304	1329
hsa-miR-365b-3p	NM_006037	3577	3598
hsa-miR-16-5p	NM_002253	31	52
hsa-miR-16-5p	NM_001174066	874	896
hsa-miR-16-5p	NM_001174066	2037	2059
hsa-miR-16-5p	NM_001171630	261	283
hsa-miR-150-5p	NM_138297	57	79
hsa-miR-637	NM_152860	589	616
hsa-miR-30e-3p	NM_020529	1	19
hsa-miR-622	NM_004985	845	864
hsa-miR-622	NM_004985	2293	2313
hsa-miR-210-3p	NM_030938	302	324
