# Supplementary material for: mirMark: a site-level and UTR-level classifier for miRNA target prediction
Source: Genome Biol. 2014 Oct 25;15(10):500. doi: 10.1186/s13059-014-0500-5 (PMC4243195; doi:10.1186/s13059-014-0500-5)
Supplement: Additional file 2: Table S2. — CSV file of UTR-level human miRNA-gene pairs from miRecords and miRTarBase. [file 13059_2014_500_MOESM2_ESM.csv]

miR_ID	mRNA_ID
hsa-miR-33b-5p	NM_005502
hsa-miR-26a-5p	NM_005502
hsa-miR-33a-5p	NM_005502
hsa-miR-26b-5p	NM_005502
hsa-miR-19a-3p	NM_005502
hsa-miR-27a-3p	NM_005502
hsa-miR-203a	NM_005157
hsa-miR-29a-3p	NM_005157
hsa-miR-30a-5p	NM_005157
hsa-miR-644a	NM_001101
hsa-miR-218-5p	NM_001102
hsa-miR-148a-3p	NM_001105
hsa-miR-24-3p	NM_004302
hsa-miR-16-5p	NM_001278579
hsa-miR-141-3p	NM_001106
hsa-miR-194-5p	NM_001106
hsa-miR-200c-3p	NM_001106
hsa-miR-215-5p	NM_001106
hsa-miR-192-5p	NM_001106
hsa-miR-122-5p	NM_001110
hsa-miR-1	NM_001025107
hsa-miR-182-5p	NM_015270
hsa-miR-27b-3p	NM_000676
hsa-miR-223-3p	NM_001618
hsa-miR-145-5p	NM_001030007
hsa-miR-21-5p	NM_000214
hsa-miR-34b-3p	NM_000214
hsa-miR-524-5p	NM_000214
hsa-miR-34a-5p	NM_000214
hsa-miR-155-5p	NM_000685
hsa-miR-124-3p	NM_001621
hsa-miR-143-3p	NM_001014431
hsa-miR-149-3p	NM_001014431
hsa-miR-451a	NM_001014431
hsa-miR-302d-3p	NM_001014431
hsa-miR-302b-3p	NM_001014431
hsa-miR-125b-5p	NM_001014431
hsa-miR-302a-3p	NM_001014431
hsa-miR-302c-3p	NM_001014431
hsa-miR-708-5p	NM_001243027
hsa-miR-184	NM_001243027
hsa-miR-21-5p	NM_001243027
hsa-miR-145-5p	NM_000691
hsa-miR-204-5p	NM_000478
hsa-miR-145-5p	NM_031313
hsa-miR-409-3p	NM_001097577
hsa-miR-122-5p	NM_001127493
hsa-miR-196a-5p	NM_000700
hsa-miR-122-5p	NM_001157
hsa-miR-21-5p	NM_181869
hsa-miR-155-5p	NM_181869
hsa-miR-155-5p	NM_000038
hsa-miR-27a-3p	NM_000038
hsa-miR-106b-5p	NM_000038
hsa-miR-204-5p	NM_001166
hsa-miR-335-5p	NM_001012271
hsa-miR-542-3p	NM_001012271
hsa-miR-203a	NM_001012271
hsa-miR-101-3p	NM_000484
hsa-let-7a-5p	NM_000484
hsa-miR-106a-5p	NM_000484
hsa-miR-520c-3p	NM_000484
hsa-miR-20a-5p	NM_000484
hsa-miR-130a-3p	NM_000484
hsa-let-7d-5p	NM_000484
hsa-miR-15a-5p	NM_000484
hsa-miR-17-5p	NM_000484
hsa-miR-106b-5p	NM_000484
hsa-miR-21-5p	NM_000639
hsa-miR-320a	NM_001650
hsa-miR-185-5p	NM_000044
hsa-miR-488-5p	NM_000044
hsa-miR-124-3p	NM_000044
hsa-miR-31-5p	NM_001664
hsa-miR-155-5p	NM_001664
hsa-miR-200c-3p	NM_001664
hsa-miR-185-5p	NM_001664
hsa-miR-122-5p	NM_001664
hsa-miR-31-3p	NM_001664
hsa-miR-375	NM_001664
hsa-miR-21-5p	NM_004040
hsa-miR-223-3p	NM_004040
hsa-miR-302b-3p	NM_001042678
hsa-miR-138-5p	NM_001042678
hsa-miR-372-3p	NM_001042678
hsa-miR-200b-3p	NM_001254738
hsa-miR-17-5p	NM_001254738
hsa-miR-151a-5p	NM_001185077
hsa-miR-16-5p	NM_001199745
hsa-miR-494-3p	NM_001030272
hsa-miR-142-3p	NM_001030272
hsa-miR-214-3p	NM_001675
hsa-miR-200b-3p	NM_001042681
hsa-miR-429	NM_001042681
hsa-miR-122-5p	NM_000702
hsa-miR-101-3p	NM_001686
hsa-miR-1	NM_001693
hsa-miR-34a-5p	NM_001278599
hsa-miR-125a-5p	NM_001188
hsa-miR-125b-5p	NM_001188
hsa-miR-34b-3p	NM_053056
hsa-miR-338-3p	NM_053056
hsa-miR-302c-3p	NM_053056
hsa-miR-16-1-3p	NM_053056
hsa-miR-424-5p	NM_053056
hsa-miR-20a-5p	NM_053056
hsa-miR-302a-3p	NM_053056
hsa-miR-503-5p	NM_053056
hsa-let-7b-5p	NM_053056
hsa-miR-17-5p	NM_053056
hsa-miR-34a-5p	NM_053056
hsa-miR-195-5p	NM_053056
hsa-miR-15b-5p	NM_053056
hsa-miR-449a	NM_053056
hsa-miR-106b-5p	NM_053056
hsa-miR-15a-5p	NM_053056
hsa-miR-520b	NM_053056
hsa-miR-193b-3p	NM_053056
hsa-miR-19a-3p	NM_053056
hsa-miR-19b-1-5p	NM_053056
hsa-miR-9-5p	NM_053056
hsa-miR-16-5p	NM_053056
hsa-miR-365a-3p	NM_053056
hsa-let-7c-5p	NM_001191
hsa-let-7g-5p	NM_001191
hsa-miR-491-5p	NM_001191
hsa-miR-122-5p	NM_001191
hsa-miR-133a-3p	NM_001191
hsa-miR-204-5p	NM_001199839
hsa-miR-203a	NM_001199839
hsa-miR-630	NM_001199839
hsa-miR-195-5p	NM_001199839
hsa-miR-214-3p	NM_001199839
hsa-miR-122-5p	NM_001199839
hsa-miR-133b	NM_001199839
hsa-miR-125b-5p	NM_005178
hsa-miR-29a-3p	NM_001024808
hsa-miR-133b	NM_001194
hsa-miR-1	NM_001194
hsa-miR-133a-3p	NM_001194
hsa-miR-9-5p	NM_001198
hsa-let-7f-5p	NM_001198
hsa-let-7a-5p	NM_001198
hsa-let-7b-5p	NM_001198
hsa-miR-127-3p	NM_001198
hsa-miR-125b-5p	NM_001198
hsa-miR-30a-5p	NM_001198
hsa-miR-218-5p	NM_005180
hsa-miR-200c-3p	NM_005180
hsa-miR-302b-3p	NM_005180
hsa-miR-128-3p	NM_005180
hsa-miR-194-5p	NM_005180
hsa-miR-16-5p	NM_005180
hsa-let-7g-5p	NM_005180
hsa-miR-15a-5p	NM_005180
hsa-miR-34a-5p	NM_001719
hsa-miR-22-3p	NM_001719
hsa-miR-342-3p	NM_001719
hsa-miR-125b-5p	NM_001203
hsa-miR-20a-5p	NM_004330
hsa-miR-221-3p	NM_004052
hsa-miR-145-5p	NM_004052
hsa-miR-221-3p	NM_004331
hsa-miR-1245a	NM_000059
hsa-miR-146a-5p	NM_000059
hsa-miR-200c-3p	NM_001206
hsa-miR-450a-1-3p	NM_001278616
hsa-miR-375	NM_001212
hsa-miR-145-5p	NM_001127392
hsa-miR-133a-3p	NM_000719
hsa-miR-138-5p	NM_004346
hsa-miR-30d-5p	NM_004346
hsa-let-7a-5p	NM_004346
hsa-miR-31-5p	NM_000388
hsa-miR-135b-5p	NM_000388
hsa-miR-30b-5p	NM_001752
hsa-miR-199a-5p	NM_001172895
hsa-miR-103a-3p	NM_001172895
hsa-miR-199a-3p	NM_001206747
hsa-miR-130b-3p	NM_001031680
hsa-miR-301a-3p	NM_001031680
hsa-miR-130a-3p	NM_001031680
hsa-miR-125b-5p	NM_001755
hsa-miR-145-5p	NM_001755
hsa-miR-148b-3p	NM_176875
hsa-miR-148a-3p	NM_176875
hsa-let-7b-5p	NM_001237
hsa-miR-212-3p	NM_001237
hsa-miR-24-3p	NM_001237
hsa-miR-132-3p	NM_001237
hsa-miR-146a-5p	NM_001237
hsa-miR-132-3p	NM_031966
hsa-miR-212-3p	NM_031966
hsa-miR-302b-3p	NM_001759
hsa-miR-15a-5p	NM_001759
hsa-miR-302d-3p	NM_001759
hsa-miR-20a-5p	NM_001759
hsa-miR-17-5p	NM_001759
hsa-let-7a-5p	NM_001759
hsa-miR-182-5p	NM_001759
hsa-miR-26a-5p	NM_001759
hsa-miR-206	NM_001759
hsa-miR-106b-5p	NM_001759
hsa-let-7b-5p	NM_001759
hsa-miR-503-5p	NM_001761
hsa-miR-424-5p	NM_001761
hsa-miR-326	NM_001769
hsa-miR-9-5p	NM_001773
hsa-miR-125a-5p	NM_001773
hsa-miR-185-5p	NM_005505
hsa-miR-223-3p	NM_005505
hsa-miR-96-5p	NM_005505
hsa-miR-146a-5p	NM_000074
hsa-miR-155-5p	NM_001040059
hsa-miR-429	NM_001011553
hsa-miR-200b-3p	NM_001011553
hsa-miR-200a-3p	NM_001011553
hsa-miR-141-3p	NM_001011553
hsa-miR-200c-3p	NM_001011553
hsa-miR-30a-5p	NM_001011553
hsa-miR-26a-5p	NM_001254
hsa-miR-424-5p	NM_001789
hsa-miR-449b-5p	NM_001789
hsa-miR-503-5p	NM_001789
hsa-miR-449a	NM_001789
hsa-miR-34a-5p	NM_001789
hsa-miR-21-5p	NM_001789
hsa-miR-15a-5p	NM_001789
hsa-let-7b-5p	NM_001789
hsa-let-7b-5p	NM_004359
hsa-miR-9-5p	NM_004360
hsa-miR-138-5p	NM_004360
hsa-miR-25-3p	NM_004360
hsa-miR-145-5p	NM_001792
hsa-miR-194-5p	NM_001792
hsa-miR-30a-3p	NM_001145306
hsa-miR-203a	NM_001145306
hsa-miR-107	NM_001145306
hsa-miR-424-5p	NM_001145306
hsa-miR-16-5p	NM_001145306
hsa-miR-191-5p	NM_001145306
hsa-miR-26b-5p	NM_001145306
hsa-miR-137	NM_001145306
hsa-miR-449b-5p	NM_001145306
hsa-let-7b-5p	NM_001145306
hsa-miR-218-5p	NM_001145306
hsa-miR-29c-3p	NM_001145306
hsa-miR-185-5p	NM_001145306
hsa-miR-29b-3p	NM_001145306
hsa-miR-34b-5p	NM_001145306
hsa-miR-34a-5p	NM_001145306
hsa-miR-29a-3p	NM_001145306
hsa-miR-34b-3p	NM_001145306
hsa-miR-124-3p	NM_001145306
hsa-miR-26a-5p	NM_001145306
hsa-miR-195-5p	NM_001145306
hsa-miR-449a	NM_001145306
hsa-miR-26a-5p	NM_001260
hsa-miR-34a-5p	NM_078626
hsa-miR-146a-5p	NM_001130851
hsa-miR-181a-5p	NM_001265
hsa-miR-204-5p	NM_001265
hsa-miR-181b-5p	NM_001265
hsa-miR-181c-5p	NM_001265
hsa-miR-9-5p	NM_001265
hsa-miR-433-3p	NM_000492
hsa-miR-509-3p	NM_000492
hsa-miR-491-5p	NM_001273
hsa-miR-574-5p	NM_001085471
hsa-miR-107	NM_000738
hsa-miR-15a-5p	NM_001278
hsa-miR-195-5p	NM_001278
hsa-miR-16-5p	NM_001278
hsa-miR-23b-3p	NM_001278
hsa-miR-223-3p	NM_001278
hsa-miR-224-5p	NM_001025205
hsa-miR-21-5p	NM_001295
hsa-miR-133a-3p	NM_000088
hsa-miR-143-3p	NM_000088
hsa-miR-29b-3p	NM_000088
hsa-miR-29c-3p	NM_000088
hsa-let-7g-5p	NM_000089
hsa-miR-29c-3p	NM_000089
hsa-miR-29b-3p	NM_000090
hsa-miR-29c-3p	NM_000090
hsa-miR-29a-3p	NM_001845
hsa-miR-29b-3p	NM_001845
hsa-miR-29c-3p	NM_001845
hsa-miR-29a-3p	NM_001846
hsa-miR-29c-3p	NM_001846
hsa-miR-29c-3p	NM_000094
hsa-miR-29c-3p	NM_001855
hsa-miR-370-3p	NM_001244134
hsa-miR-375	NM_001244134
hsa-miR-203a	NM_004379
hsa-miR-34b-5p	NM_004379
hsa-miR-200b-3p	NM_004379
hsa-miR-103a-3p	NM_004379
hsa-miR-182-5p	NM_004379
hsa-miR-324-3p	NM_001079846
hsa-miR-126-3p	NM_005206
hsa-miR-132-3p	NM_005206
hsa-miR-155-5p	NM_001025105
hsa-miR-760	NM_001895
hsa-miR-337-3p	NM_001895
hsa-miR-186-5p	NM_001895
hsa-miR-216b-5p	NM_001895
hsa-miR-137	NM_001012614
hsa-miR-18a-5p	NM_001901
hsa-miR-145-5p	NM_001901
hsa-miR-205-5p	NM_001901
hsa-miR-26a-5p	NM_001901
hsa-miR-181b-5p	NM_001042355
hsa-miR-182-5p	NM_001042355
hsa-miR-27b-3p	NM_000104
hsa-let-7b-5p	NM_000775
hsa-miR-122-5p	NM_000780
hsa-miR-422a	NM_000780
hsa-miR-422a	NM_004391
hsa-miR-106a-5p	NM_000103
hsa-let-7f-5p	NM_000103
hsa-miR-19b-3p	NM_000103
hsa-miR-21-5p	NM_001141969
hsa-miR-128-3p	NM_000555
hsa-miR-374a-5p	NM_001199742
hsa-miR-205-5p	NM_004396
hsa-miR-24-3p	NM_000791
hsa-miR-141-3p	NM_005221
hsa-miR-200a-3p	NM_005221
hsa-miR-148a-3p	NM_001130823
hsa-miR-126-3p	NM_001130823
hsa-miR-140-5p	NM_001130823
hsa-miR-29b-3p	NM_001130823
hsa-miR-301b	NM_001130823
hsa-miR-185-5p	NM_001130823
hsa-miR-152-3p	NM_001130823
hsa-miR-342-3p	NM_001130823
hsa-miR-148a-3p	NM_001207055
hsa-miR-29c-3p	NM_001207055
hsa-miR-369-5p	NM_001207055
hsa-miR-29a-3p	NM_001207055
hsa-miR-29b-3p	NM_001207055
hsa-miR-19a-3p	NM_001197293
hsa-miR-504-5p	NM_000794
hsa-miR-182-5p	NM_001015881
hsa-miR-101-3p	NM_004417
hsa-miR-29b-3p	NM_004418
hsa-miR-122-5p	NM_004418
hsa-miR-181a-5p	NM_004419
hsa-miR-181a-5p	NM_001946
hsa-miR-221-3p	NM_004422
hsa-miR-324-3p	NM_004422
hsa-miR-331-3p	NM_005225
hsa-miR-362-3p	NM_005225
hsa-miR-93-5p	NM_005225
hsa-miR-149-3p	NM_005225
hsa-miR-20a-5p	NM_005225
hsa-miR-17-5p	NM_005225
hsa-miR-106b-5p	NM_005225
hsa-miR-181b-5p	NM_005225
hsa-miR-98-5p	NM_005225
hsa-miR-106a-5p	NM_005225
hsa-miR-223-3p	NM_005225
hsa-miR-34a-5p	NM_005225
hsa-miR-21-5p	NM_005225
hsa-miR-205-5p	NM_005225
hsa-let-7a-5p	NM_005225
hsa-miR-330-3p	NM_005225
hsa-miR-24-3p	NM_004091
hsa-miR-155-5p	NM_004091
hsa-let-7a-5p	NM_004091
hsa-miR-98-5p	NM_004091
hsa-miR-125b-5p	NM_004091
hsa-miR-200b-3p	NM_001243076
hsa-miR-34c-5p	NM_001243076
hsa-miR-125b-5p	NM_001243076
hsa-miR-106b-5p	NM_001243076
hsa-miR-34a-5p	NM_001243076
hsa-miR-17-5p	NM_001243076
hsa-miR-128-3p	NM_001243076
hsa-miR-203a	NM_001243076
hsa-miR-210-3p	NM_001243076
hsa-miR-195-5p	NM_001243076
hsa-miR-20a-5p	NM_001243076
hsa-miR-141-3p	NM_001243076
hsa-miR-205-5p	NM_001083588
hsa-miR-200c-3p	NM_001401
hsa-miR-199a-5p	NM_001168319
hsa-miR-155-5p	NM_001168319
hsa-miR-1	NM_001168319
hsa-miR-155-5p	NM_004427
hsa-miR-218-5p	NM_004428
hsa-miR-210-3p	NM_004952
hsa-miR-124-3p	NM_004429
hsa-miR-204-5p	NM_004093
hsa-miR-20b-5p	NM_004093
hsa-miR-183-5p	NM_001964
hsa-miR-150-5p	NM_000399
hsa-miR-26b-5p	NM_004431
hsa-miR-15b-5p	NM_001204510
hsa-miR-21-5p	NM_001967
hsa-miR-145-5p	NM_001130678
hsa-miR-141-3p	NM_001130678
hsa-miR-519a-3p	NM_001419
hsa-miR-519c-3p	NM_001419
hsa-miR-519b-3p	NM_001419
hsa-miR-125a-5p	NM_001419
hsa-miR-375	NM_001144774
hsa-miR-5787	NM_001243080
hsa-miR-124-3p	NM_005230
hsa-miR-150-5p	NM_001429
hsa-miR-185-5p	NM_001430
hsa-miR-20b-5p	NM_004444
hsa-miR-302d-3p	NM_001042599
hsa-miR-19a-3p	NM_001042599
hsa-miR-372-3p	NM_001042599
hsa-miR-146a-5p	NM_001042599
hsa-miR-192-5p	NM_000122
hsa-miR-192-5p	NM_005236
hsa-miR-206	NM_000125
hsa-miR-29b-3p	NM_000125
hsa-miR-193b-3p	NM_000125
hsa-miR-18b-5p	NM_000125
hsa-miR-221-3p	NM_000125
hsa-miR-22-3p	NM_000125
hsa-miR-19a-3p	NM_000125
hsa-miR-222-3p	NM_000125
hsa-miR-19b-3p	NM_000125
hsa-miR-18a-5p	NM_000125
hsa-miR-130a-3p	NM_000125
hsa-miR-26a-5p	NM_000125
hsa-miR-20b-5p	NM_000125
hsa-miR-302c-3p	NM_000125
hsa-miR-155-5p	NM_001143820
hsa-miR-9-5p	NM_001143820
hsa-miR-222-3p	NM_001143820
hsa-miR-193b-3p	NM_001143820
hsa-miR-125b-5p	NM_001143820
hsa-miR-208a-3p	NM_001143820
hsa-miR-31-5p	NM_001143820
hsa-miR-200b-3p	NM_001143820
hsa-miR-30d-5p	NM_001203247
hsa-miR-138-5p	NM_001203247
hsa-miR-26a-5p	NM_001203247
hsa-miR-199a-5p	NM_001203247
hsa-miR-217	NM_001203247
hsa-miR-101-3p	NM_001203247
hsa-miR-214-3p	NM_001203247
hsa-miR-124-3p	NM_001203247
hsa-miR-25-3p	NM_001203247
hsa-miR-369-5p	NM_001442
hsa-miR-1	NM_004102
hsa-miR-34a-5p	NM_004458
hsa-miR-23a-3p	NM_004629
hsa-miR-29c-3p	NM_000138
hsa-miR-101-3p	NM_001999
hsa-miR-24-3p	NM_004111
hsa-miR-29a-3p	NM_001184741
hsa-miR-29b-3p	NM_001184741
hsa-miR-409-3p	NM_001184741
hsa-miR-29c-3p	NM_001184741
hsa-miR-144-3p	NM_001184741
hsa-miR-503-5p	NM_002006
hsa-miR-155-5p	NM_002009
hsa-miR-140-5p	NM_002010
hsa-miR-99a-5p	NM_000142
hsa-miR-100-5p	NM_000142
hsa-miR-182-5p	NM_001452
hsa-miR-204-5p	NM_001453
hsa-miR-30a-5p	NM_004472
hsa-miR-134-5p	NM_001243088
hsa-miR-149-5p	NM_001243088
hsa-miR-145-5p	NM_001167681
hsa-miR-155-5p	NM_001167681
hsa-miR-150-5p	NM_004119
hsa-miR-222-3p	NM_005252
hsa-miR-181a-5p	NM_005252
hsa-miR-29b-3p	NM_005252
hsa-miR-221-3p	NM_005252
hsa-miR-101-3p	NM_005252
hsa-miR-139-5p	NM_005252
hsa-miR-224-5p	NM_001114171
hsa-miR-100-5p	NM_004958
hsa-miR-144-3p	NM_004958
hsa-miR-99a-5p	NM_004958
hsa-miR-99b-5p	NM_004958
hsa-miR-199a-3p	NM_002033
hsa-miR-23a-3p	NM_001270397
hsa-miR-1	NM_000402
hsa-miR-1	NM_002052
hsa-miR-181b-5p	NM_005257
hsa-miR-181c-5p	NM_005257
hsa-miR-181a-5p	NM_005257
hsa-miR-155-5p	NM_001482
hsa-miR-206	NM_000165
hsa-miR-1	NM_000165
hsa-miR-219a-5p	NM_001164617
hsa-miR-326	NM_001160045
hsa-miR-125b-5p	NM_001160045
hsa-miR-324-5p	NM_001160045
hsa-miR-29a-3p	NM_001033044
hsa-miR-145-5p	NM_004124
hsa-miR-103a-3p	NM_001257199
hsa-let-7f-5p	NM_004127
hsa-let-7c-5p	NM_004127
hsa-let-7e-3p	NM_004127
hsa-let-7i-5p	NM_004127
hsa-miR-433-3p	NM_002086
hsa-miR-378a-3p	NM_002086
hsa-miR-26a-5p	NM_001146156
hsa-miR-133a-3p	NM_000852
hsa-miR-513a-3p	NM_000852
hsa-miR-328-3p	NM_002105
hsa-miR-138-5p	NM_002105
hsa-miR-24-3p	NM_002105
hsa-miR-155-5p	NM_001258334
hsa-let-7a-5p	NM_005328
hsa-miR-34a-5p	NM_004964
hsa-miR-449b-5p	NM_004964
hsa-miR-449a	NM_004964
hsa-miR-20a-5p	NM_181054
hsa-miR-138-5p	NM_181054
hsa-miR-519c-3p	NM_181054
hsa-miR-199b-5p	NM_181054
hsa-miR-424-5p	NM_181054
hsa-miR-20b-5p	NM_181054
hsa-miR-107	NM_181054
hsa-miR-155-5p	NM_006734
hsa-miR-143-3p	NM_000189
hsa-miR-125b-5p	NM_000189
hsa-miR-125a-5p	NM_000189
hsa-miR-22-3p	NM_002128
hsa-miR-23a-3p	NM_005517
hsa-miR-196a-5p	NM_002133
hsa-miR-122-5p	NM_002133
hsa-let-7a-5p	NM_004496
hsa-miR-450a-5p	NM_002140
hsa-miR-21-5p	NM_002140
hsa-miR-196a-5p	NM_019102
hsa-miR-19a-3p	NM_019102
hsa-miR-130a-3p	NM_019102
hsa-miR-196a-5p	NM_006896
hsa-miR-126-3p	NM_152739
hsa-miR-210-3p	NM_152739
hsa-miR-145-5p	NM_152739
hsa-miR-7-5p	NM_002147
hsa-miR-429	NM_002147
hsa-miR-200b-3p	NM_002147
hsa-miR-141-3p	NM_002147
hsa-miR-200a-3p	NM_002147
hsa-miR-200c-3p	NM_002147
hsa-miR-196a-5p	NM_004502
hsa-miR-196a-5p	NM_024016
hsa-miR-196b-5p	NM_024016
hsa-miR-196a-5p	NM_022658
hsa-miR-196b-5p	NM_022658
hsa-miR-31-5p	NM_017410
hsa-miR-196a-5p	NM_001199746
hsa-miR-10b-5p	NM_002148
hsa-miR-192-5p	NM_000861
hsa-miR-524-5p	NM_005524
hsa-miR-23a-3p	NM_005524
hsa-miR-199b-5p	NM_005524
hsa-miR-17-5p	NM_001541
hsa-miR-1	NM_002156
hsa-miR-663a	NM_005529
hsa-miR-22-3p	NM_001256761
hsa-miR-335-5p	NM_002160
hsa-miR-17-5p	NM_000201
hsa-miR-21-5p	NM_000201
hsa-miR-1256	NM_000201
hsa-miR-17-3p	NM_000201
hsa-miR-221-3p	NM_000201
hsa-miR-222-3p	NM_000201
hsa-miR-155-5p	NM_000201
hsa-miR-31-5p	NM_000201
hsa-miR-34a-5p	NM_002176
hsa-miR-26a-5p	NM_002176
hsa-let-7b-5p	NM_002176
hsa-miR-145-5p	NM_002176
hsa-miR-409-3p	NM_000619
hsa-miR-29b-3p	NM_000619
hsa-miR-15a-5p	NM_000619
hsa-miR-15b-5p	NM_000619
hsa-miR-16-5p	NM_000619
hsa-miR-155-5p	NM_000416
hsa-miR-150-5p	NM_000612
hsa-miR-615-5p	NM_000612
hsa-miR-125b-5p	NM_000612
hsa-let-7a-5p	NM_000612
hsa-miR-657	NM_000876
hsa-miR-126-3p	NM_000597
hsa-miR-30a-3p	NM_001554
hsa-miR-155-5p	NM_001554
hsa-miR-205-5p	NM_001554
hsa-miR-155-5p	NM_144646
hsa-miR-191-5p	NM_000575
hsa-miR-21-5p	NM_000576
hsa-miR-181c-5p	NM_000586
hsa-miR-365a-3p	NM_000600
hsa-miR-26a-5p	NM_000600
hsa-let-7a-5p	NM_000600
hsa-miR-146a-5p	NM_000584
hsa-miR-155-5p	NM_000584
hsa-miR-106a-5p	NM_000572
hsa-miR-204-5p	NM_000641
hsa-miR-211-5p	NM_000641
hsa-miR-379-5p	NM_000641
hsa-let-7d-5p	NM_002188
hsa-let-7i-5p	NM_002188
hsa-miR-98-5p	NM_002188
hsa-let-7g-5p	NM_002188
hsa-let-7f-5p	NM_002188
hsa-miR-155-5p	NM_001560
hsa-miR-346	NM_001243211
hsa-miR-542-3p	NM_001014794
hsa-miR-625-5p	NM_001014794
hsa-miR-145-5p	NM_001014794
hsa-miR-29b-3p	NM_000883
hsa-miR-29a-3p	NM_000883
hsa-miR-34a-5p	NM_000884
hsa-miR-662	NM_001267728
hsa-miR-155-5p	NM_001017915
hsa-miR-184	NM_001567
hsa-miR-205-5p	NM_001567
hsa-miR-146a-5p	NM_001025242
hsa-miR-146b-5p	NM_001025242
hsa-miR-146a-5p	NM_001570
hsa-miR-383-5p	NM_002198
hsa-miR-22-3p	NM_001098627
hsa-miR-148b-3p	NM_002205
hsa-miR-92a-3p	NM_002205
hsa-miR-31-5p	NM_002205
hsa-miR-194-5p	NM_002207
hsa-let-7a-5p	NM_000212
hsa-miR-145-5p	NM_002214
hsa-miR-93-5p	NM_002214
hsa-miR-19b-1-5p	NM_002214
hsa-miR-424-5p	NM_001099952
hsa-miR-17-5p	NM_002227
hsa-miR-375	NM_004972
hsa-miR-135a-5p	NM_004972
hsa-miR-155-5p	NM_001267040
hsa-miR-155-5p	NM_002228
hsa-miR-663a	NM_002229
hsa-miR-1	NM_000219
hsa-miR-296-3p	NM_002238
hsa-miR-212-3p	NM_000891
hsa-miR-1	NM_000891
hsa-miR-200b-3p	NM_002253
hsa-miR-19b-1-5p	NM_002253
hsa-miR-1	NM_001098511
hsa-miR-183-5p	NM_001098511
hsa-miR-221-3p	NM_000222
hsa-miR-146b-5p	NM_000222
hsa-miR-222-3p	NM_000222
hsa-miR-146a-5p	NM_001256269
hsa-miR-498	NM_005553
hsa-miR-196a-5p	NM_000424
hsa-miR-146a-5p	NM_000425
hsa-miR-218-5p	NM_000228
hsa-miR-29c-3p	NM_002293
hsa-miR-205-5p	NM_002293
hsa-miR-124-3p	NM_002293
hsa-miR-596	NM_005567
hsa-miR-346	NM_001257135
hsa-miR-223-3p	NM_001257135
hsa-miR-199a-5p	NM_001257135
hsa-miR-223-3p	NM_001142315
hsa-miR-29a-3p	NM_000237
hsa-miR-205-5p	NM_002332
hsa-miR-338-5p	NM_002332
hsa-miR-545-3p	NM_002332
hsa-miR-204-5p	NM_001207024
hsa-miR-21-5p	NM_002356
hsa-miR-138-5p	NM_001202513
hsa-miR-192-5p	NM_002358
hsa-miR-155-5p	NM_001003688
hsa-miR-30c-5p	NM_001003688
hsa-miR-26a-5p	NM_001003688
hsa-miR-30b-5p	NM_001003688
hsa-miR-30d-5p	NM_001003688
hsa-miR-30a-5p	NM_001003688
hsa-miR-155-5p	NM_001003652
hsa-miR-200a-3p	NM_001003652
hsa-miR-200b-3p	NM_001003652
hsa-miR-18a-5p	NM_001145102
hsa-miR-200a-3p	NM_001145102
hsa-miR-155-5p	NM_001145102
hsa-miR-146a-5p	NM_005359
hsa-miR-155-5p	NM_005359
hsa-miR-454-3p	NM_005359
hsa-miR-17-5p	NM_005359
hsa-miR-26a-5p	NM_005359
hsa-miR-301a-3p	NM_005359
hsa-miR-224-5p	NM_005359
hsa-miR-19a-3p	NM_005359
hsa-miR-182-5p	NM_005359
hsa-miR-199a-5p	NM_005359
hsa-miR-18a-5p	NM_005359
hsa-miR-483-3p	NM_005359
hsa-miR-130a-3p	NM_005359
hsa-miR-155-5p	NM_001001419
hsa-miR-21-5p	NM_001190821
hsa-miR-217	NM_001190821
hsa-miR-216a-5p	NM_001190821
hsa-miR-25-3p	NM_001190821
hsa-miR-34a-5p	NM_005362
hsa-miR-34a-5p	NM_005363
hsa-miR-34a-5p	NM_001166386
hsa-miR-22-3p	NM_000240
hsa-miR-338-3p	NM_002373
hsa-miR-34c-5p	NM_001123066
hsa-miR-101-3p	NM_001197320
hsa-miR-29a-3p	NM_001197320
hsa-miR-181b-5p	NM_001197320
hsa-miR-153-3p	NM_001197320
hsa-miR-26a-5p	NM_001197320
hsa-miR-29c-3p	NM_001197320
hsa-miR-518a-5p	NM_001197320
hsa-miR-133b	NM_001197320
hsa-miR-892b	NM_001197320
hsa-miR-193b-3p	NM_001197320
hsa-miR-29b-3p	NM_001197320
hsa-miR-582-5p	NM_001197320
hsa-miR-661	NM_001197320
hsa-miR-320a	NM_001197320
hsa-miR-876-3p	NM_001197320
hsa-miR-193a-3p	NM_001197320
hsa-miR-148b-5p	NM_001197320
hsa-miR-133a-3p	NM_001197320
hsa-miR-512-5p	NM_001197320
hsa-miR-181a-5p	NM_001197320
hsa-miR-885-5p	NM_006739
hsa-miR-122-5p	NM_004992
hsa-miR-19a-3p	NM_004992
hsa-miR-155-5p	NM_004992
hsa-miR-802	NM_004992
hsa-miR-212-3p	NM_004992
hsa-miR-124-3p	NM_004992
hsa-miR-155-5p	NM_001130926
hsa-miR-1	NM_001130926
hsa-miR-223-3p	NM_001131005
hsa-miR-21-5p	NM_001131005
hsa-miR-17-5p	NM_001271629
hsa-miR-20a-5p	NM_001271629
hsa-miR-301a-3p	NM_005924
hsa-miR-130a-3p	NM_005924
hsa-miR-221-3p	NM_005924
hsa-miR-145-5p	NM_001253900
hsa-miR-34c-5p	NM_000245
hsa-miR-340-5p	NM_000245
hsa-miR-34b-5p	NM_000245
hsa-miR-562	NM_000245
hsa-miR-1	NM_000245
hsa-miR-34a-5p	NM_000245
hsa-miR-449b-5p	NM_000245
hsa-miR-449a	NM_000245
hsa-miR-199a-3p	NM_000245
hsa-miR-23b-3p	NM_000245
hsa-miR-31-5p	NM_000245
hsa-miR-34b-3p	NM_000245
hsa-miR-206	NM_000245
hsa-miR-133b	NM_000245
hsa-miR-181d-5p	NM_002412
hsa-miR-451a	NM_002415
hsa-miR-31-5p	NM_000249
hsa-miR-155-5p	NM_000249
hsa-miR-181b-5p	NM_002446
hsa-miR-155-5p	NM_002446
hsa-miR-199a-5p	NM_002419
hsa-miR-499a-5p	NM_001170931
hsa-miR-135a-5p	NM_000901
hsa-miR-124-3p	NM_000901
hsa-miR-145-5p	NM_001145938
hsa-miR-222-3p	NM_001145938
hsa-miR-451a	NM_001127891
hsa-miR-338-3p	NM_001127891
hsa-miR-29b-3p	NM_001127891
hsa-miR-17-5p	NM_001127891
hsa-miR-126-3p	NM_002423
hsa-miR-126-5p	NM_002423
hsa-miR-338-3p	NM_004994
hsa-miR-451a	NM_004994
hsa-miR-125a-5p	NM_005940
hsa-miR-145-5p	NM_002426
hsa-miR-27b-3p	NM_002427
hsa-miR-125b-5p	NM_002427
hsa-miR-143-3p	NM_002427
hsa-miR-100-5p	NM_002427
hsa-miR-9-5p	NM_002427
hsa-miR-145-5p	NM_004995
hsa-miR-29b-3p	NM_002428
hsa-miR-29c-3p	NM_002428
hsa-miR-210-3p	NM_020310
hsa-let-7d-5p	NM_005373
hsa-miR-151a-5p	NM_005373
hsa-let-7a-5p	NM_005373
hsa-let-7c-5p	NM_005373
hsa-miR-98-5p	NM_005373
hsa-miR-708-3p	NM_005373
hsa-let-7e-5p	NM_005373
hsa-let-7f-5p	NM_005373
hsa-miR-28-5p	NM_005373
hsa-miR-373-3p	NM_005590
hsa-miR-210-3p	NM_005590
hsa-miR-21-5p	NM_000251
hsa-miR-155-5p	NM_000251
hsa-miR-326	NM_002439
hsa-miR-133a-3p	NM_002444
hsa-miR-200c-3p	NM_002444
hsa-miR-21-5p	NM_002451
hsa-miR-16-5p	NM_001130172
hsa-miR-150-5p	NM_001130172
hsa-miR-424-5p	NM_001130172
hsa-miR-15a-5p	NM_001130172
hsa-miR-34a-5p	NM_001130172
hsa-miR-107	NM_001130172
hsa-miR-155-5p	NM_001130172
hsa-miR-155-5p	NM_001080416
hsa-miR-221-3p	NM_001080416
hsa-miR-149-3p	NM_001278610
hsa-miR-26a-5p	NM_002467
hsa-let-7c-5p	NM_002467
hsa-miR-135a-5p	NM_002467
hsa-miR-145-5p	NM_002467
hsa-miR-34c-5p	NM_002467
hsa-miR-17-5p	NM_002467
hsa-let-7a-5p	NM_002467
hsa-miR-335-5p	NM_002467
hsa-let-7g-5p	NM_002467
hsa-miR-451a	NM_002467
hsa-miR-34a-5p	NM_002467
hsa-miR-98-5p	NM_002467
hsa-miR-378a-3p	NM_002467
hsa-miR-20a-5p	NM_002467
hsa-miR-34b-3p	NM_002467
hsa-miR-429	NM_002467
hsa-miR-34b-5p	NM_002467
hsa-miR-449c-5p	NM_002467
hsa-miR-24-3p	NM_002467
hsa-miR-29b-3p	NM_005378
hsa-miR-19a-3p	NM_005378
hsa-let-7e-5p	NM_005378
hsa-miR-101-3p	NM_005378
hsa-miR-34b-3p	NM_005378
hsa-miR-29c-3p	NM_005378
hsa-miR-34a-5p	NM_005378
hsa-miR-29a-3p	NM_005378
hsa-miR-19b-3p	NM_005378
hsa-miR-34c-5p	NM_005378
hsa-miR-202-3p	NM_005378
hsa-miR-155-5p	NM_001172566
hsa-miR-203a	NM_001172566
hsa-miR-23a-3p	NM_005963
hsa-miR-23a-3p	NM_001100112
hsa-miR-23a-3p	NM_017533
hsa-miR-155-5p	NM_015194
hsa-miR-145-5p	NM_000259
hsa-miR-143-3p	NM_004999
hsa-miR-145-5p	NM_004999
hsa-miR-155-5p	NM_012334
hsa-miR-27a-3p	NM_004535
hsa-miR-221-3p	NM_004536
hsa-miR-155-5p	NM_004539
hsa-miR-145-5p	NM_002489
hsa-miR-30a-5p	NM_002500
hsa-miR-107	NM_001134673
hsa-miR-223-3p	NM_001134673
hsa-miR-424-5p	NM_001134673
hsa-miR-153-3p	NM_001145412
hsa-miR-27a-3p	NM_001145412
hsa-miR-142-5p	NM_001145412
hsa-miR-144-3p	NM_001145412
hsa-miR-146b-5p	NM_001165412
hsa-miR-9-5p	NM_001165412
hsa-miR-146a-5p	NM_001165412
hsa-miR-30e-3p	NM_020529
hsa-miR-485-3p	NM_006166
hsa-miR-33a-5p	NM_001142587
hsa-miR-29b-3p	NM_002508
hsa-miR-23b-3p	NM_017617
hsa-miR-10b-5p	NM_017617
hsa-miR-449a	NM_017617
hsa-miR-326	NM_017617
hsa-miR-34c-5p	NM_017617
hsa-miR-129-5p	NM_017617
hsa-miR-34b-3p	NM_017617
hsa-miR-24-3p	NM_017617
hsa-miR-30a-5p	NM_017617
hsa-miR-144-3p	NM_017617
hsa-miR-181a-5p	NM_017617
hsa-miR-34a-5p	NM_017617
hsa-miR-27b-3p	NM_017617
hsa-miR-1	NM_000435
hsa-miR-150-5p	NM_000435
hsa-miR-206	NM_000435
hsa-miR-181c-5p	NM_004557
hsa-miR-34c-5p	NM_004557
hsa-miR-133a-3p	NM_000270
hsa-miR-1	NM_000270
hsa-miR-17-5p	NM_002519
hsa-miR-33a-5p	NM_000271
hsa-miR-320a	NM_000906
hsa-miR-210-3p	NM_002522
hsa-miR-200c-3p	NM_001102654
hsa-miR-155-5p	NM_001172632
hsa-miR-122-5p	NM_000917
hsa-miR-210-3p	NM_000918
hsa-miR-146a-5p	NM_006191
hsa-miR-224-5p	NM_002567
hsa-miR-377-3p	NM_001128620
hsa-miR-7-5p	NM_001128620
hsa-miR-155-5p	NM_002577
hsa-miR-10b-5p	NM_000280
hsa-miR-21-5p	NM_006196
hsa-miR-155-5p	NM_020403
hsa-miR-24-3p	NM_002592
hsa-miR-140-5p	NM_006206
hsa-miR-34a-5p	NM_006206
hsa-miR-520e	NM_001242339
hsa-miR-520b	NM_001242339
hsa-miR-520a-3p	NM_001242339
hsa-miR-182-5p	NM_005022
hsa-miR-451a	NM_000927
hsa-miR-21-5p	NM_002639
hsa-miR-148b-3p	NM_006218
hsa-miR-1	NM_001243186
hsa-miR-192-5p	NM_001243186
hsa-miR-16-5p	NM_001243186
hsa-miR-210-3p	NM_001243186
hsa-miR-33a-5p	NM_001243186
hsa-miR-30a-5p	NM_005026
hsa-miR-29a-3p	NM_001242466
hsa-miR-376a-3p	NM_001242466
hsa-miR-133b	NM_005029
hsa-miR-106b-5p	NM_000297
hsa-miR-17-5p	NM_000297
hsa-miR-326	NM_001206796
hsa-miR-424-5p	NM_001114634
hsa-miR-375	NM_001114634
hsa-miR-26a-5p	NM_001114634
hsa-miR-144-3p	NM_001114634
hsa-miR-107	NM_001114634
hsa-miR-181a-5p	NM_001114634
hsa-miR-181b-5p	NM_001114634
hsa-miR-193b-3p	NM_001145031
hsa-miR-23b-3p	NM_001145031
hsa-miR-100-5p	NM_005030
hsa-miR-155-5p	NM_001145319
hsa-miR-214-3p	NM_001130082
hsa-miR-200c-3p	NM_021127
hsa-miR-145-5p	NM_001018111
hsa-miR-488-3p	NM_000939
hsa-miR-616-3p	NM_000446
hsa-miR-211-5p	NM_005604
hsa-miR-214-3p	NM_004575
hsa-miR-23a-3p	NM_004575
hsa-miR-20b-5p	NM_005037
hsa-miR-27b-3p	NM_005037
hsa-miR-130b-3p	NM_005037
hsa-miR-130a-3p	NM_005037
hsa-miR-205-5p	NM_004774
hsa-miR-31-5p	NM_001177591
hsa-miR-222-3p	NM_001177591
hsa-miR-1	NM_001199756
hsa-miR-145-5p	NM_000944
hsa-miR-122-5p	NM_006253
hsa-miR-155-5p	NM_006823
hsa-miR-1	NM_005400
hsa-miR-31-5p	NM_005400
hsa-miR-155-5p	NM_006256
hsa-miR-101-5p	NM_001081640
hsa-miR-143-3p	NM_002749
hsa-miR-214-3p	NM_001278548
hsa-miR-497-5p	NM_002755
hsa-miR-34a-5p	NM_002755
hsa-miR-424-5p	NM_002755
hsa-miR-23b-5p	NM_001195226
hsa-miR-181a-5p	NM_001270616
hsa-miR-376a-5p	NM_001204402
hsa-miR-128-3p	NM_005045
hsa-miR-138-5p	NM_005045
hsa-let-7f-5p	NM_001077500
hsa-miR-224-5p	NM_001077500
hsa-miR-19a-3p	NM_001042465
hsa-miR-214-3p	NM_170750
hsa-miR-23b-3p	NM_000314
hsa-miR-141-3p	NM_000314
hsa-miR-26a-5p	NM_000314
hsa-miR-93-5p	NM_000314
hsa-miR-222-3p	NM_000314
hsa-miR-519c-3p	NM_000314
hsa-miR-21-5p	NM_000314
hsa-miR-494-3p	NM_000314
hsa-miR-106b-5p	NM_000314
hsa-miR-23a-3p	NM_000314
hsa-miR-29b-3p	NM_000314
hsa-miR-19b-3p	NM_000314
hsa-miR-519a-3p	NM_000314
hsa-miR-20a-5p	NM_000314
hsa-miR-519d-3p	NM_000314
hsa-miR-217	NM_000314
hsa-miR-221-3p	NM_000314
hsa-miR-216a-5p	NM_000314
hsa-miR-144-3p	NM_000314
hsa-miR-19a-3p	NM_000314
hsa-miR-107	NM_000314
hsa-miR-17-5p	NM_000314
hsa-miR-103a-3p	NM_000314
hsa-miR-214-3p	NM_000314
hsa-miR-29a-3p	NM_000314
hsa-miR-18a-5p	NM_000314
hsa-miR-16-5p	NM_000963
hsa-miR-26b-5p	NM_000963
hsa-miR-101-3p	NM_000963
hsa-miR-137	NM_000963
hsa-miR-193a-3p	NM_001199649
hsa-miR-7-5p	NM_001199649
hsa-miR-138-5p	NM_001199649
hsa-miR-1	NM_001099285
hsa-miR-22-3p	NM_002824
hsa-miR-210-3p	NM_001278618
hsa-miR-122-5p	NM_001278618
hsa-miR-362-3p	NM_001278618
hsa-miR-24-3p	NM_002833
hsa-miR-194-5p	NM_001131008
hsa-miR-200b-3p	NM_001131008
hsa-miR-200c-3p	NM_006264
hsa-miR-194-5p	NM_006264
hsa-miR-429	NM_001040712
hsa-miR-200a-3p	NM_001040712
hsa-miR-200c-3p	NM_001040712
hsa-miR-200b-3p	NM_001040712
hsa-miR-141-3p	NM_001040712
hsa-miR-24-3p	NM_002840
hsa-miR-133b	NM_001135648
hsa-miR-335-5p	NM_002847
hsa-miR-21-5p	NM_002852
hsa-miR-106b-5p	NM_005859
hsa-miR-20a-5p	NM_005859
hsa-miR-93-5p	NM_005859
hsa-miR-16-5p	NM_005859
hsa-miR-15b-5p	NM_005859
hsa-miR-15a-5p	NM_005859
hsa-miR-137	NM_001080855
hsa-miR-373-3p	NM_001244713
hsa-miR-7-5p	NM_002880
hsa-miR-125b-5p	NM_002880
hsa-miR-181a-5p	NM_005402
hsa-miR-29a-3p	NM_006325
hsa-miR-182-5p	NM_000966
hsa-miR-31-5p	NM_002890
hsa-miR-335-5p	NM_002890
hsa-miR-132-3p	NM_002890
hsa-miR-335-5p	NM_000321
hsa-miR-106b-5p	NM_000321
hsa-miR-17-5p	NM_000321
hsa-miR-675-5p	NM_000321
hsa-miR-106a-5p	NM_000321
hsa-miR-20a-5p	NM_000321
hsa-miR-192-5p	NM_000321
hsa-miR-26a-5p	NM_000321
hsa-miR-132-3p	NM_000321
hsa-miR-212-3p	NM_000321
hsa-miR-17-5p	NM_005611
hsa-miR-20a-5p	NM_005611
hsa-miR-106b-5p	NM_005611
hsa-miR-124-3p	NM_001145138
hsa-miR-9-5p	NM_001193508
hsa-miR-21-5p	NM_001193508
hsa-miR-22-3p	NM_002923
hsa-miR-155-5p	NM_005614
hsa-miR-203a	NM_001040876
hsa-miR-217	NM_001145845
hsa-miR-584-5p	NM_005406
hsa-miR-1280	NM_005406
hsa-miR-146a-5p	NM_005406
hsa-miR-148b-3p	NM_005406
hsa-miR-30b-3p	NM_001001523
hsa-miR-125b-5p	NM_001006665
hsa-miR-21-5p	NM_001011
hsa-miR-145-5p	NM_001015055
hsa-miR-196a-5p	NM_002965
hsa-miR-29a-3p	NM_006272
hsa-miR-29b-3p	NM_006272
hsa-miR-191-5p	NM_001131010
hsa-miR-448	NM_001131010
hsa-miR-19a-3p	NM_001017369
hsa-miR-19b-3p	NM_000332
hsa-miR-19a-3p	NM_000332
hsa-miR-101-3p	NM_000332
hsa-miR-130a-3p	NM_000332
hsa-miR-17-5p	NM_002981
hsa-miR-124-3p	NM_002982
hsa-miR-195-5p	NM_002984
hsa-miR-21-5p	NM_001130046
hsa-miR-34a-5p	NM_002990
hsa-miR-10b-5p	NM_001006946
hsa-miR-155-5p	NM_001007067
hsa-miR-199b-5p	NM_001122821
hsa-miR-141-3p	NM_005066
hsa-miR-29b-3p	NM_005066
hsa-miR-218-5p	NM_003013
hsa-miR-29a-3p	NM_003013
hsa-miR-10b-5p	NM_001243879
hsa-miR-10a-5p	NM_001243879
hsa-miR-330-3p	NM_003026
hsa-miR-429	NM_001130040
hsa-miR-200b-3p	NM_001130040
hsa-miR-200a-3p	NM_001130040
hsa-miR-141-3p	NM_001130040
hsa-miR-200c-3p	NM_001130040
hsa-miR-424-5p	NM_001006610
hsa-miR-185-5p	NM_005982
hsa-miR-155-5p	NM_003036
hsa-miR-195-5p	NM_006931
hsa-miR-223-3p	NM_001042
hsa-miR-122-5p	NM_003045
hsa-miR-92b-3p	NM_005073
hsa-miR-376a-3p	NM_001166496
hsa-miR-124-3p	NM_001166496
hsa-miR-376a-5p	NM_001166496
hsa-miR-146a-5p	NM_003064
hsa-miR-1	NM_003068
hsa-miR-203a	NM_003068
hsa-miR-124-3p	NM_003068
hsa-miR-138-5p	NM_003068
hsa-miR-630	NM_003068
hsa-miR-204-5p	NM_003068
hsa-miR-182-5p	NM_003068
hsa-miR-545-3p	NM_003068
hsa-miR-21-5p	NM_001128844
hsa-miR-155-5p	NM_001128844
hsa-miR-192-5p	NM_001007468
hsa-miR-326	NM_005631
hsa-miR-324-5p	NM_005631
hsa-miR-125b-5p	NM_005631
hsa-miR-338-3p	NM_005631
hsa-miR-204-5p	NM_005985
hsa-miR-153-3p	NM_005985
hsa-miR-153-3p	NM_000345
hsa-miR-7-5p	NM_000345
hsa-miR-133b	NM_003088
hsa-miR-143-3p	NM_003088
hsa-miR-133a-3p	NM_003088
hsa-miR-145-5p	NM_003088
hsa-miR-377-3p	NM_000454
hsa-miR-21-5p	NM_003102
hsa-miR-126-3p	NM_003106
hsa-miR-429	NM_003106
hsa-miR-128-3p	NM_003106
hsa-miR-140-5p	NM_003106
hsa-miR-34b-3p	NM_003106
hsa-miR-34c-5p	NM_003106
hsa-miR-145-5p	NM_003106
hsa-miR-34a-5p	NM_003106
hsa-miR-522-3p	NM_003106
hsa-miR-129-5p	NM_003107
hsa-miR-129-2-3p	NM_003107
hsa-miR-138-5p	NM_003107
hsa-miR-204-5p	NM_003107
hsa-miR-335-5p	NM_003107
hsa-miR-191-5p	NM_003107
hsa-miR-21-5p	NM_001261414
hsa-miR-194-5p	NM_001261414
hsa-miR-1	NM_000346
hsa-miR-101-3p	NM_000346
hsa-miR-27a-3p	NM_001251825
hsa-miR-29b-3p	NM_001251825
hsa-miR-133a-3p	NM_001251825
hsa-miR-335-5p	NM_001251825
hsa-miR-22-3p	NM_001251825
hsa-miR-149-5p	NM_001251825
hsa-miR-21-5p	NM_001251825
hsa-miR-1	NM_001251825
hsa-miR-218-5p	NM_001251825
hsa-miR-223-3p	NM_001017371
hsa-miR-27a-3p	NM_001017371
hsa-miR-27a-3p	NM_003112
hsa-miR-29c-3p	NM_003118
hsa-miR-155-5p	NM_001080547
hsa-miR-424-5p	NM_001080547
hsa-miR-569	NM_001080547
hsa-miR-34a-5p	NM_001080547
hsa-miR-299-5p	NM_000582
hsa-miR-23b-3p	NM_005417
hsa-miR-33a-5p	NM_005417
hsa-miR-205-5p	NM_005417
hsa-miR-122-5p	NM_003131
hsa-miR-1	NM_003131
hsa-miR-27b-3p	NM_021978
hsa-miR-199a-5p	NM_005420
hsa-miR-141-3p	NM_001256312
hsa-miR-34a-5p	NM_001165903
hsa-miR-631	NM_001055
hsa-miR-34a-5p	NM_014232
hsa-miR-34a-5p	NM_001135805
hsa-miR-206	NM_003182
hsa-miR-130a-3p	NM_003182
hsa-miR-320a	NM_003182
hsa-miR-302a-3p	NM_003182
hsa-miR-122-5p	NM_003183
hsa-miR-145-5p	NM_003183
hsa-miR-491-5p	NM_006284
hsa-miR-10a-5p	NM_145332
hsa-miR-346	NM_000593
hsa-miR-155-5p	NM_004607
hsa-miR-10b-5p	NM_003222
hsa-miR-29c-3p	NM_003222
hsa-miR-302a-3p	NM_001145155
hsa-miR-141-3p	NM_001178138
hsa-miR-22-3p	NM_001128148
hsa-miR-320a	NM_001128148
hsa-miR-152-3p	NM_001099691
hsa-miR-633	NM_000660
hsa-miR-24-3p	NM_000660
hsa-miR-141-3p	NM_001135599
hsa-miR-302d-3p	NM_001172425
hsa-miR-302a-3p	NM_001172425
hsa-miR-9-5p	NM_000358
hsa-miR-21-5p	NM_000358
hsa-miR-204-5p	NM_001130916
hsa-miR-128-3p	NM_001130916
hsa-miR-140-5p	NM_001130916
hsa-let-7c-5p	NM_001130916
hsa-miR-92a-3p	NM_001024847
hsa-miR-302b-3p	NM_001024847
hsa-miR-204-5p	NM_001024847
hsa-miR-18a-5p	NM_001024847
hsa-miR-590-5p	NM_001024847
hsa-miR-21-5p	NM_001024847
hsa-miR-372-3p	NM_001024847
hsa-miR-19a-3p	NM_001024847
hsa-miR-20a-5p	NM_001024847
hsa-miR-17-5p	NM_001024847
hsa-miR-21-5p	NM_001278682
hsa-miR-30a-3p	NM_003246
hsa-miR-27a-3p	NM_000461
hsa-miR-204-5p	NM_000461
hsa-miR-21-5p	NM_003253
hsa-miR-31-5p	NM_003253
hsa-miR-519a-3p	NM_003254
hsa-miR-519d-3p	NM_003255
hsa-miR-519c-3p	NM_003255
hsa-miR-103a-3p	NM_000362
hsa-miR-222-3p	NM_000362
hsa-miR-221-3p	NM_000362
hsa-miR-181b-5p	NM_000362
hsa-miR-21-5p	NM_000362
hsa-miR-212-3p	NM_003257
hsa-miR-657	NM_005077
hsa-miR-19b-3p	NM_003264
hsa-miR-146a-5p	NM_003264
hsa-miR-19a-3p	NM_003264
hsa-miR-105-5p	NM_003264
hsa-miR-17-5p	NM_003272
hsa-miR-1	NM_021109
hsa-miR-203a	NM_000594
hsa-miR-125a-5p	NM_001270507
hsa-miR-125b-5p	NM_001270507
hsa-miR-21-5p	NM_001270507
hsa-miR-29a-3p	NM_001270507
hsa-miR-21-5p	NM_001031685
hsa-miR-223-3p	NM_003299
hsa-miR-146b-5p	NM_004620
hsa-miR-146a-5p	NM_004620
hsa-miR-20a-5p	NM_006292
hsa-miR-155-5p	NM_001205296
hsa-miR-376a-5p	NM_001166691
hsa-miR-376a-3p	NM_001166691
hsa-miR-30c-5p	NM_003345
hsa-miR-200c-3p	NM_003345
hsa-miR-188-5p	NM_003345
hsa-miR-30e-5p	NM_003345
hsa-miR-15a-5p	NM_003355
hsa-miR-34c-5p	NM_003362
hsa-miR-199a-5p	NM_003362
hsa-miR-16-5p	NM_003362
hsa-miR-155-5p	NM_006003
hsa-miR-362-3p	NM_003367
hsa-miR-10a-5p	NM_003367
hsa-miR-375	NM_001017415
hsa-miR-206	NM_007124
hsa-miR-130b-3p	NM_003369
hsa-miR-126-3p	NM_001078
hsa-miR-559	NM_003373
hsa-miR-661	NM_003373
hsa-miR-27b-3p	NM_000376
hsa-let-7a-5p	NM_000376
hsa-miR-125b-5p	NM_000376
hsa-miR-23b-3p	NM_000551
hsa-miR-183-5p	NM_001111077
hsa-miR-204-5p	NM_001111077
hsa-miR-17-3p	NM_003380
hsa-miR-124-3p	NM_003380
hsa-miR-9-5p	NM_003380
hsa-miR-138-5p	NM_003380
hsa-miR-30c-5p	NM_003380
hsa-miR-181b-5p	NM_003385
hsa-miR-106b-5p	NM_001143976
hsa-miR-424-5p	NM_001143976
hsa-miR-503-5p	NM_001143976
hsa-miR-195-5p	NM_001143976
hsa-miR-20a-5p	NM_001143976
hsa-miR-17-5p	NM_001143976
hsa-miR-155-5p	NM_001143976
hsa-miR-372-3p	NM_001143976
hsa-let-7e-5p	NM_005430
hsa-miR-122-5p	NM_005430
hsa-miR-34a-5p	NM_005430
hsa-miR-324-3p	NM_003396
hsa-miR-127-3p	NM_005080
hsa-miR-214-3p	NM_005080
hsa-miR-205-5p	NM_005433
hsa-miR-145-5p	NM_005433
hsa-miR-17-5p	NM_005433
hsa-miR-519a-3p	NM_005433
hsa-miR-31-5p	NM_003403
hsa-miR-34a-5p	NM_003403
hsa-miR-141-3p	NM_012479
hsa-miR-155-5p	NM_001135699
hsa-miR-193b-3p	NM_001135699
hsa-miR-375	NM_001135699
hsa-miR-34a-5p	NM_001079
hsa-miR-34c-5p	NM_001079
hsa-miR-34b-3p	NM_001079
hsa-miR-346	NM_003407
hsa-miR-155-5p	NM_003413
hsa-miR-203a	NM_021964
hsa-miR-20a-5p	NM_001193511
hsa-miR-17-5p	NM_001193511
hsa-miR-16-5p	NM_001010972
hsa-miR-21-5p	NM_006763
hsa-miR-29a-3p	NM_012293
hsa-miR-146a-5p	NM_001008540
hsa-miR-224-5p	NM_001008540
hsa-miR-150-5p	NM_001008540
hsa-miR-31-5p	NM_017412
hsa-miR-616-3p	NM_001271004
hsa-miR-141-3p	NM_007371
hsa-miR-34a-5p	NM_005438
hsa-miR-19a-3p	NM_003478
hsa-miR-192-5p	NM_003478
hsa-miR-19b-3p	NM_003478
hsa-miR-21-5p	NM_006305
hsa-miR-7-5p	NM_003486
hsa-miR-626	NM_003486
hsa-miR-126-3p	NM_003486
hsa-miR-17-5p	NM_001174087
hsa-miR-98-5p	NM_001174087
hsa-miR-33a-5p	NM_001174087
hsa-miR-21-5p	NM_001174087
hsa-miR-18a-5p	NM_001174087
hsa-miR-19b-3p	NM_001174087
hsa-miR-29b-3p	NM_001174087
hsa-miR-155-5p	NM_001008660
hsa-miR-34a-5p	NM_004655
hsa-miR-429	NM_004656
hsa-miR-200c-3p	NM_004656
hsa-miR-141-3p	NM_004656
hsa-miR-200b-3p	NM_004656
hsa-miR-200a-3p	NM_004656
hsa-miR-221-3p	NM_006768
hsa-miR-192-5p	NM_001134419
hsa-miR-106b-5p	NM_001278182
hsa-miR-204-5p	NM_003505
hsa-miR-145-5p	NM_003507
hsa-miR-375	NM_031866
hsa-miR-133a-3p	NM_001277223
hsa-miR-1	NM_001277223
hsa-miR-141-3p	NM_021969
hsa-miR-373-3p	NM_021111
hsa-miR-182-5p	NM_021111
hsa-miR-15a-5p	NM_021111
hsa-miR-21-5p	NM_021111
hsa-miR-15b-5p	NM_021111
hsa-miR-222-3p	NM_021111
hsa-miR-424-5p	NM_001198777
hsa-miR-429	NM_001177716
hsa-miR-141-3p	NM_001177716
hsa-miR-200b-3p	NM_001177716
hsa-miR-200a-3p	NM_001177716
hsa-miR-200c-3p	NM_001177716
hsa-miR-200c-3p	NM_001009183
hsa-miR-200a-3p	NM_001009183
hsa-miR-203a	NM_003620
hsa-miR-16-5p	NM_003620
hsa-miR-145-5p	NM_003620
hsa-miR-29a-3p	NM_003620
hsa-miR-145-5p	NM_001202502
hsa-miR-130a-3p	NM_003641
hsa-miR-19b-3p	NM_003643
hsa-miR-424-5p	NM_016166
hsa-miR-27b-3p	NM_003685
hsa-miR-18a-5p	NM_003701
hsa-miR-133b	NM_003718
hsa-miR-33a-5p	NM_003742
hsa-miR-31-5p	NM_001005743
hsa-miR-30b-5p	NM_003745
hsa-miR-155-5p	NM_003745
hsa-miR-122-5p	NM_003745
hsa-miR-19a-3p	NM_003745
hsa-miR-19b-3p	NM_003745
hsa-let-7i-5p	NM_003745
hsa-miR-145-5p	NM_003749
hsa-miR-33a-5p	NM_003749
hsa-miR-7-5p	NM_003749
hsa-miR-30a-5p	NM_003766
hsa-miR-212-3p	NM_003768
hsa-miR-124-3p	NM_003768
hsa-miR-34a-5p	NM_003768
hsa-miR-125b-5p	NM_012079
hsa-miR-101-3p	NM_152991
hsa-miR-138-5p	NM_152991
hsa-miR-146a-5p	NM_003824
hsa-miR-31-5p	NM_003851
hsa-miR-124-3p	NM_003870
hsa-miR-194-5p	NM_001270467
hsa-miR-449a	NM_003881
hsa-miR-92a-3p	NM_003884
hsa-miR-181b-5p	NM_003884
hsa-miR-93-5p	NM_003884
hsa-miR-181a-5p	NM_003884
hsa-miR-19a-3p	NM_003884
hsa-miR-19b-3p	NM_003884
hsa-miR-106b-5p	NM_003884
hsa-miR-25-3p	NM_003884
hsa-miR-32-5p	NM_003884
hsa-miR-148a-3p	NM_003889
hsa-let-7a-5p	NM_003889
hsa-miR-125b-5p	NM_003901
hsa-miR-133b	NM_003909
hsa-let-7b-5p	NM_001111045
hsa-miR-204-5p	NM_001272071
hsa-miR-21-5p	NM_001084
hsa-miR-155-5p	NM_003954
hsa-miR-203a	NM_003955
hsa-miR-30a-3p	NM_001076785
hsa-miR-122-5p	NM_005149
hsa-miR-296-5p	NM_004712
hsa-miR-34a-5p	NM_004739
hsa-miR-559	NM_004739
hsa-miR-661	NM_004739
hsa-miR-146a-5p	NM_004739
hsa-miR-192-5p	NM_004747
hsa-miR-205-5p	NM_001012631
hsa-miR-378a-3p	NM_005098
hsa-miR-376a-5p	NM_001190987
hsa-miR-376a-3p	NM_001190987
hsa-miR-203a	NM_004232
hsa-miR-130a-3p	NM_004235
hsa-miR-145-5p	NM_004235
hsa-miR-135b-5p	NM_004235
hsa-miR-107	NM_004235
hsa-miR-25-3p	NM_004235
hsa-miR-103a-3p	NM_004235
hsa-miR-128-3p	NM_004235
hsa-miR-10b-5p	NM_004235
hsa-miR-22-3p	NM_001006639
hsa-miR-106b-5p	NM_001006639
hsa-miR-221-3p	NM_001006639
hsa-miR-504-5p	NM_001006639
hsa-miR-222-3p	NM_001006639
hsa-miR-663a	NM_001006639
hsa-miR-519c-3p	NM_001257386
hsa-miR-520h	NM_001257386
hsa-miR-328-3p	NM_001257386
hsa-miR-214-3p	NM_206855
hsa-miR-1	NM_021973
hsa-miR-138-5p	NM_004850
hsa-miR-124-3p	NM_004850
hsa-miR-9-5p	NM_004852
hsa-miR-19a-3p	NM_004869
hsa-miR-141-3p	NM_001267843
hsa-miR-182-5p	NM_001267843
hsa-miR-122-5p	NM_001128930
hsa-miR-204-5p	NM_001011666
hsa-miR-211-5p	NM_001011666
hsa-miR-632	NM_004905
hsa-miR-16-5p	NM_001077261
hsa-miR-10a-5p	NM_001077261
hsa-miR-10b-5p	NM_001077261
hsa-miR-24-3p	NM_014631
hsa-miR-9-5p	NM_014011
hsa-miR-28-5p	NM_153029
hsa-miR-708-3p	NM_153029
hsa-miR-151a-5p	NM_153029
hsa-miR-145-5p	NM_001195555
hsa-miR-218-5p	NM_001242795
hsa-miR-155-5p	NM_014247
hsa-miR-204-5p	NM_014674
hsa-miR-21-5p	NM_014705
hsa-miR-129-2-3p	NM_001199022
hsa-miR-132-3p	NM_001142685
hsa-miR-29b-3p	NM_006037
hsa-miR-1	NM_006037
hsa-miR-30c-5p	NM_006037
hsa-miR-22-3p	NM_006037
hsa-miR-140-5p	NM_006037
hsa-miR-24-3p	NM_014730
hsa-miR-200c-3p	NM_170774
hsa-miR-429	NM_170774
hsa-miR-200b-3p	NM_170774
hsa-miR-200a-3p	NM_170774
hsa-miR-141-3p	NM_170774
hsa-miR-10b-5p	NM_001142864
hsa-miR-155-5p	NM_014765
hsa-miR-200a-3p	NM_012289
hsa-miR-133b	NM_001083617
hsa-miR-605-5p	NM_014822
hsa-miR-92a-3p	NM_014835
hsa-miR-135b-5p	NM_005461
hsa-miR-130a-3p	NM_005461
hsa-miR-208a-3p	NM_005121
hsa-miR-210-3p	NM_001137667
hsa-miR-133a-3p	NM_005477
hsa-miR-133b	NM_005477
hsa-miR-1	NM_005477
hsa-miR-613	NM_001130101
hsa-miR-31-5p	NM_001270439
hsa-miR-22-3p	NM_001270439
hsa-miR-155-5p	NM_001005386
hsa-miR-21-5p	NM_005729
hsa-miR-19b-3p	NM_001048200
hsa-miR-106a-5p	NM_001048200
hsa-miR-92a-3p	NM_001048200
hsa-miR-20b-5p	NM_001048200
hsa-miR-21-5p	NM_001128602
hsa-miR-218-5p	NM_001243877
hsa-miR-372-3p	NM_144778
hsa-miR-218-5p	NM_144778
hsa-miR-302d-3p	NM_144778
hsa-miR-146a-5p	NM_001201404
hsa-miR-21-5p	NM_001195622
hsa-miR-21-5p	NM_005842
hsa-miR-27a-3p	NM_005842
hsa-miR-218-5p	NM_005843
hsa-miR-25-3p	NM_006072
hsa-miR-92a-3p	NM_016270
hsa-miR-200c-3p	NM_001197181
hsa-miR-30a-5p	NM_006088
hsa-miR-21-5p	NM_006099
hsa-miR-21-5p	NM_001271606
hsa-miR-221-3p	NM_006321
hsa-miR-145-5p	NM_001040020
hsa-miR-335-5p	NM_006343
hsa-miR-126-3p	NM_006343
hsa-miR-338-3p	NM_001278196
hsa-miR-137	NM_006540
hsa-miR-200c-3p	NM_006329
hsa-miR-501-5p	NM_006402
hsa-miR-145-5p	NM_006407
hsa-miR-155-5p	NM_006407
hsa-miR-125a-5p	NM_006465
hsa-miR-125b-5p	NM_006465
hsa-miR-373-3p	NM_006472
hsa-miR-363-3p	NM_001006624
hsa-miR-302a-3p	NM_020997
hsa-miR-302d-3p	NM_020997
hsa-let-7g-5p	NM_001160423
hsa-miR-218-5p	NM_006579
hsa-miR-520b	NM_006609
hsa-miR-26a-5p	NM_006609
hsa-miR-125b-5p	NM_006617
hsa-miR-302a-3p	NM_016272
hsa-miR-378a-3p	NM_016272
hsa-miR-126-3p	NM_001252226
hsa-miR-200b-3p	NM_006646
hsa-miR-200a-3p	NM_006646
hsa-miR-429	NM_006646
hsa-miR-1258	NM_001098540
hsa-miR-23a-3p	NM_013261
hsa-miR-29b-3p	NM_006690
hsa-miR-29c-3p	NM_006690
hsa-miR-138-5p	NM_001167820
hsa-let-7c-5p	NM_006710
hsa-let-7i-5p	NM_006710
hsa-let-7f-5p	NM_006710
hsa-let-7e-3p	NM_006710
hsa-miR-383-5p	NM_006793
hsa-miR-122-5p	NM_001134296
hsa-miR-204-5p	NM_006822
hsa-let-7i-5p	NM_006833
hsa-let-7e-3p	NM_006833
hsa-let-7f-5p	NM_006833
hsa-let-7c-5p	NM_006833
hsa-miR-221-3p	NM_001193333
hsa-miR-222-3p	NM_001193333
hsa-miR-24-3p	NM_001193333
hsa-miR-206	NM_007085
hsa-miR-155-3p	NM_001142523
hsa-miR-21-5p	NM_007207
hsa-miR-221-3p	NM_017414
hsa-miR-145-5p	NM_007260
hsa-miR-197-3p	NM_007275
hsa-miR-98-5p	NM_007275
hsa-miR-378a-5p	NM_007275
hsa-miR-93-5p	NM_007275
hsa-miR-378a-3p	NM_007275
hsa-miR-1	NM_007284
hsa-miR-126-3p	NM_007284
hsa-miR-155-5p	NM_001145365
hsa-miR-155-5p	NM_014904
hsa-miR-29a-3p	NM_001178137
hsa-miR-26a-5p	NM_001178137
hsa-miR-141-3p	NM_014023
hsa-miR-200a-3p	NM_014023
hsa-miR-200c-3p	NM_014023
hsa-miR-200b-3p	NM_014023
hsa-miR-429	NM_014023
hsa-miR-122-5p	NM_001198850
hsa-miR-335-5p	NM_001102664
hsa-miR-92a-3p	NM_012325
hsa-miR-10b-5p	NM_012325
hsa-miR-424-5p	NM_007348
hsa-miR-503-5p	NM_007348
hsa-let-7b-5p	NM_144563
hsa-miR-31-5p	NM_012242
hsa-miR-29a-3p	NM_012242
hsa-miR-137	NM_001009999
hsa-miR-224-5p	NM_001242539
hsa-miR-155-5p	NM_015041
hsa-miR-145-5p	NM_015055
hsa-miR-210-3p	NM_015141
hsa-miR-9-3p	NM_015156
hsa-miR-22-3p	NM_015156
hsa-miR-516a-3p	NM_001128204
hsa-miR-1	NM_001270940
hsa-miR-122-5p	NM_001270940
hsa-miR-125b-5p	NM_001253912
hsa-miR-190a-5p	NM_194449
hsa-miR-155-5p	NM_001161661
hsa-miR-31-5p	NM_001172509
hsa-miR-181c-5p	NM_001130067
hsa-miR-29c-3p	NM_015316
hsa-miR-29b-3p	NM_015316
hsa-miR-29a-3p	NM_015316
hsa-miR-374a-5p	NM_001195573
hsa-let-7d-5p	NM_001195573
hsa-miR-154-5p	NM_001195573
hsa-miR-221-3p	NM_001195573
hsa-miR-18a-5p	NM_001195573
hsa-miR-519a-3p	NM_001195573
hsa-let-7c-5p	NM_001195573
hsa-miR-103a-3p	NM_001195573
hsa-miR-29a-3p	NM_001195573
hsa-let-7a-5p	NM_001195573
hsa-miR-130a-3p	NM_001195573
hsa-miR-130b-3p	NM_001195573
hsa-miR-107	NM_001195573
hsa-miR-222-3p	NM_001195573
hsa-miR-449a	NM_001142498
hsa-miR-449b-5p	NM_001142498
hsa-miR-132-3p	NM_001142498
hsa-miR-199a-5p	NM_001142498
hsa-miR-181b-5p	NM_001142498
hsa-miR-34a-5p	NM_001142498
hsa-miR-217	NM_001142498
hsa-miR-128-3p	NM_001142498
hsa-miR-181c-5p	NM_001142498
hsa-miR-9-5p	NM_001142498
hsa-miR-181a-5p	NM_001142498
hsa-miR-138-5p	NM_001142498
hsa-miR-216a-5p	NM_001142498
hsa-miR-200c-3p	NM_012082
hsa-miR-141-3p	NM_012082
hsa-miR-200b-3p	NM_012082
hsa-miR-429	NM_012082
hsa-miR-200a-3p	NM_012082
hsa-miR-210-3p	NM_014301
hsa-miR-21-5p	NM_014301
hsa-miR-421	NM_175709
hsa-miR-181b-5p	NM_175709
hsa-miR-19a-3p	NM_015355
hsa-miR-101-3p	NM_015355
hsa-miR-138-5p	NM_015355
hsa-miR-296-5p	NM_015356
hsa-miR-155-5p	NM_015358
hsa-miR-320d	NM_001031695
hsa-miR-498	NM_001031695
hsa-miR-140-5p	NM_012100
hsa-miR-210-3p	NM_001134445
hsa-miR-155-5p	NM_001042476
hsa-miR-29c-3p	NM_001207048
hsa-miR-29a-3p	NM_001207048
hsa-miR-9-5p	NM_001207048
hsa-miR-124-3p	NM_001207048
hsa-miR-298	NM_001207048
hsa-miR-19b-3p	NM_001207048
hsa-miR-328-3p	NM_001207048
hsa-miR-107	NM_001207048
hsa-miR-15a-5p	NM_001207048
hsa-miR-29b-3p	NM_001207048
hsa-miR-155-5p	NM_012317
hsa-miR-122-5p	NM_014331
hsa-miR-30a-3p	NM_001135820
hsa-miR-15a-5p	NM_001098517
hsa-miR-16-5p	NM_001098517
hsa-miR-155-5p	NM_031412
hsa-miR-138-5p	NM_014335
hsa-miR-122-5p	NM_015375
hsa-miR-204-5p	NM_001252294
hsa-miR-510-5p	NM_001252294
hsa-miR-20b-5p	NM_012342
hsa-miR-15a-5p	NM_001195071
hsa-miR-155-5p	NM_015483
hsa-miR-9-5p	NM_001244644
hsa-miR-155-5p	NM_015542
hsa-miR-26a-5p	NM_001018067
hsa-miR-181a-5p	NM_001193431
hsa-miR-126-3p	NM_181671
hsa-miR-433-3p	NM_019851
hsa-miR-503-5p	NM_012199
hsa-miR-93-5p	NM_014572
hsa-miR-373-3p	NM_014572
hsa-miR-372-3p	NM_014572
hsa-miR-31-5p	NM_014572
hsa-miR-429	NM_012383
hsa-miR-155-5p	NM_001244262
hsa-miR-29a-3p	NM_001244262
hsa-miR-17-5p	NM_001244262
hsa-miR-221-3p	NM_001127241
hsa-miR-483-3p	NM_001127241
hsa-miR-125b-5p	NM_001127241
hsa-miR-296-5p	NM_001127241
hsa-miR-222-3p	NM_001127241
hsa-miR-221-3p	NM_014421
hsa-miR-218-5p	NM_014421
hsa-miR-155-5p	NM_014431
hsa-miR-155-5p	NM_015695
hsa-miR-376a-3p	NM_001164623
hsa-miR-204-5p	NM_014445
hsa-miR-183-5p	NM_001199492
hsa-miR-182-5p	NM_001199492
hsa-miR-499a-5p	NM_001199492
hsa-miR-21-5p	NM_001199492
hsa-miR-429	NM_014458
hsa-miR-200c-3p	NM_014458
hsa-miR-141-3p	NM_014458
hsa-miR-200b-3p	NM_014458
hsa-miR-200a-3p	NM_014458
hsa-miR-30a-5p	NM_014494
hsa-miR-125b-5p	NM_001144929
hsa-miR-29b-3p	NM_001144929
hsa-let-7a-5p	NM_001144929
hsa-miR-34a-5p	NM_005618
hsa-miR-140-5p	NM_014028
hsa-miR-27a-3p	NM_001113239
hsa-miR-181a-5p	NM_001113239
hsa-miR-155-5p	NM_014161
hsa-miR-200c-3p	NM_013254
hsa-miR-221-3p	NM_013254
hsa-miR-92a-3p	NM_013262
hsa-miR-19b-3p	NM_013262
hsa-miR-20b-5p	NM_013262
hsa-miR-106a-5p	NM_013262
hsa-miR-200c-3p	NM_001173984
hsa-miR-192-5p	NM_001126103
hsa-miR-145-5p	NM_014547
hsa-miR-155-5p	NM_013438
hsa-miR-29b-3p	NM_013351
hsa-miR-29b-3p	NM_013435
hsa-miR-29b-3p	NM_015719
hsa-miR-342-3p	NM_015721
hsa-miR-595	NM_001037281
hsa-miR-31-5p	NM_001114377
hsa-miR-218-5p	NM_025237
hsa-miR-204-5p	NM_025237
hsa-miR-148a-3p	NM_181836
hsa-miR-451a	NM_181836
hsa-miR-222-3p	NM_181836
hsa-miR-181b-5p	NM_181836
hsa-let-7a-5p	NM_181836
hsa-miR-221-3p	NM_181836
hsa-miR-24-3p	NM_181836
hsa-miR-484	NM_016068
hsa-miR-155-5p	NM_016072
hsa-miR-449b-5p	NM_001251989
hsa-miR-449a	NM_001251989
hsa-miR-155-5p	NM_001007075
hsa-miR-155-5p	NM_001042399
hsa-miR-155-5p	NM_001171740
hsa-miR-20b-5p	NM_016441
hsa-miR-122-5p	NM_001002009
hsa-miR-17-5p	NM_001198559
hsa-miR-155-5p	NM_016618
hsa-miR-155-5p	NM_015891
hsa-miR-19a-3p	NM_016322
hsa-miR-451a	NM_016322
hsa-miR-122-5p	NM_016577
hsa-miR-490-3p	NM_015966
hsa-miR-372-3p	NM_015995
hsa-miR-31-5p	NM_015995
hsa-miR-302d-3p	NM_015995
hsa-miR-125b-5p	NM_015995
hsa-miR-125a-5p	NM_015995
hsa-miR-375	NM_001199989
hsa-miR-16-5p	NM_015964
hsa-miR-92b-3p	NM_016231
hsa-miR-181c-5p	NM_016231
hsa-miR-181b-5p	NM_016231
hsa-miR-181a-5p	NM_016231
hsa-miR-155-5p	NM_001130849
hsa-miR-195-5p	NM_001130849
hsa-miR-451a	NM_001130849
hsa-miR-29b-3p	NM_016306
hsa-miR-19b-3p	NM_001206794
hsa-miR-92a-3p	NM_001206794
hsa-miR-20b-5p	NM_001206794
hsa-miR-106a-5p	NM_001206794
hsa-miR-17-3p	NM_017423
hsa-miR-378a-3p	NM_017423
hsa-miR-155-5p	NM_001144903
hsa-miR-210-3p	NM_001004356
hsa-miR-200c-3p	NM_018948
hsa-miR-29c-3p	NM_030761
hsa-miR-200b-3p	NM_001242581
hsa-miR-429	NM_001242581
hsa-miR-200a-3p	NM_001242581
hsa-miR-200c-3p	NM_001242581
hsa-miR-141-3p	NM_001242581
hsa-miR-181a-5p	NM_019058
hsa-miR-221-3p	NM_019058
hsa-miR-98-5p	NM_001134375
hsa-miR-155-5p	NM_019087
hsa-miR-155-5p	NM_017515
hsa-miR-155-5p	NM_001083913
hsa-miR-130a-3p	NM_018036
hsa-miR-133b	NM_001033030
hsa-miR-409-3p	NM_018288
hsa-miR-155-5p	NM_018362
hsa-miR-155-5p	NM_018509
hsa-miR-192-5p	NM_018518
hsa-miR-26a-5p	NM_001206864
hsa-miR-499a-5p	NM_001145811
hsa-miR-1	NM_001145811
hsa-miR-338-3p	NM_017582
hsa-miR-31-5p	NM_017902
hsa-miR-197-3p	NM_001168348
hsa-miR-200a-3p	NM_018052
hsa-miR-200c-3p	NM_018052
hsa-miR-141-3p	NM_018052
hsa-miR-200b-3p	NM_018052
hsa-miR-429	NM_018052
hsa-miR-214-3p	NM_018154
hsa-miR-155-5p	NM_001006945
hsa-miR-155-5p	NM_001146688
hsa-miR-1	NM_018448
hsa-miR-122-5p	NM_018660
hsa-miR-429	NM_001006600
hsa-miR-200b-3p	NM_001006600
hsa-miR-200a-3p	NM_001006600
hsa-miR-200c-3p	NM_001006600
hsa-miR-141-3p	NM_001006600
hsa-miR-301a-3p	NM_001173487
hsa-miR-21-5p	NM_020123
hsa-miR-29b-3p	NM_001012329
hsa-miR-215-5p	NM_001012329
hsa-miR-145-5p	NM_020299
hsa-miR-155-5p	NM_020313
hsa-miR-155-5p	NM_020314
hsa-miR-30a-5p	NM_020371
hsa-miR-21-5p	NM_007008
hsa-miR-17-5p	NM_021035
hsa-miR-204-5p	NM_020673
hsa-miR-211-5p	NM_020673
hsa-miR-218-5p	NM_016252
hsa-miR-145-5p	NM_020762
hsa-miR-214-3p	NM_020762
hsa-miR-155-5p	NM_001105531
hsa-miR-155-5p	NM_020856
hsa-miR-155-5p	NM_020857
hsa-miR-24-3p	NM_021158
hsa-miR-155-5p	NM_001204456
hsa-miR-133b	NM_021190
hsa-miR-145-5p	NM_021214
hsa-miR-145-5p	NM_021243
hsa-miR-148a-3p	NM_001199513
hsa-miR-30c-5p	NM_001199513
hsa-miR-133a-3p	NM_022114
hsa-miR-133b	NM_022114
hsa-miR-15a-5p	NM_022117
hsa-miR-1228-3p	NM_022151
hsa-miR-124-3p	NM_001005474
hsa-miR-155-5p	NM_001256550
hsa-miR-145-5p	NM_001077525
hsa-miR-124-3p	NM_001167740
hsa-miR-143-3p	NM_001135095
hsa-miR-215-5p	NM_001184985
hsa-miR-192-5p	NM_001184985
hsa-miR-296-5p	NM_032387
hsa-miR-122-5p	NM_023928
hsa-miR-27a-3p	NM_001105539
hsa-miR-122-5p	NM_023934
hsa-miR-133a-3p	NM_206824
hsa-miR-192-5p	NM_001258217
hsa-miR-211-5p	NM_001130721
hsa-miR-204-5p	NM_001130721
hsa-miR-27a-3p	NM_024102
hsa-miR-21-5p	NM_001134671
hsa-miR-375	NM_024551
hsa-miR-124-3p	NM_024551
hsa-miR-30c-1-3p	NM_001135726
hsa-miR-155-5p	NM_001166301
hsa-miR-125b-5p	NM_024674
hsa-miR-125a-5p	NM_024674
hsa-let-7a-5p	NM_024674
hsa-let-7b-5p	NM_024674
hsa-miR-191-5p	NM_001160364
hsa-miR-145-5p	NM_024865
hsa-miR-181a-3p	NM_024865
hsa-miR-34a-5p	NM_024865
hsa-miR-34b-3p	NM_024865
hsa-miR-34c-5p	NM_024865
hsa-miR-21-5p	NM_024940
hsa-miR-155-5p	NM_025134
hsa-miR-29b-3p	NM_030625
hsa-miR-29a-3p	NM_030627
hsa-miR-26a-5p	NM_030627
hsa-miR-145-5p	NM_030627
hsa-miR-29a-3p	NM_001024736
hsa-miR-29c-3p	NM_030820
hsa-miR-155-5p	NM_001128309
hsa-miR-204-5p	NM_022818
hsa-miR-210-3p	NM_030938
hsa-miR-155-5p	NM_001161499
hsa-miR-335-5p	NM_030978
hsa-miR-429	NM_031283
hsa-miR-200b-3p	NM_031283
hsa-miR-141-3p	NM_031283
hsa-miR-200c-3p	NM_031283
hsa-miR-200a-3p	NM_031283
hsa-miR-331-3p	NM_001145165
hsa-miR-642a-5p	NM_001145165
hsa-miR-132-3p	NM_015059
hsa-miR-194-5p	NM_015059
hsa-miR-106b-5p	NM_001257137
hsa-miR-9-5p	NM_001142624
hsa-miR-155-5p	NM_032415
hsa-miR-615-3p	NM_001170765
hsa-miR-192-5p	NM_032737
hsa-miR-155-5p	NM_032783
hsa-miR-122-5p	NM_032815
hsa-miR-155-5p	NM_032815
hsa-miR-155-5p	NM_001172303
hsa-miR-145-5p	NM_032898
hsa-miR-24-3p	NM_001204300
hsa-miR-32-5p	NM_033102
hsa-miR-126-5p	NM_033102
hsa-miR-126-3p	NM_033102
hsa-miR-138-5p	NM_033102
hsa-miR-16-5p	NM_033131
hsa-miR-15a-5p	NM_033131
hsa-miR-221-3p	NM_001003943
hsa-miR-125b-5p	NM_001003943
hsa-miR-137	NM_194250
hsa-miR-375	NM_178812
hsa-miR-26a-5p	NM_178812
hsa-miR-136-5p	NM_178812
hsa-miR-708-5p	NM_203411
hsa-miR-155-5p	NM_152277
hsa-miR-155-5p	NM_152289
hsa-miR-20a-5p	NM_001270695
hsa-miR-122-5p	NM_022073
hsa-miR-20a-5p	NM_022073
hsa-miR-708-3p	NM_144582
hsa-miR-28-5p	NM_144582
hsa-miR-155-5p	NM_183075
hsa-miR-92a-3p	NM_001003712
hsa-miR-335-5p	NM_052972
hsa-miR-155-5p	NM_001166293
hsa-miR-181a-5p	NM_001145201
hsa-miR-193a-3p	NM_001145201
hsa-miR-193b-3p	NM_001145201
hsa-miR-23b-3p	NM_001145201
hsa-miR-205-5p	NM_198578
hsa-miR-302a-3p	NM_001040153
hsa-miR-98-5p	NM_080867
hsa-miR-145-5p	NM_001099225
hsa-miR-320a	NM_144617
hsa-miR-412-3p	NM_001111031
hsa-miR-22-3p	NM_001111031
hsa-miR-376b-3p	NM_001111031
hsa-miR-376a-5p	NM_001111031
hsa-miR-376a-3p	NM_001111031
hsa-miR-376c-3p	NM_001111031
hsa-miR-147a	NM_001111031
hsa-miR-122-5p	NM_001111031
hsa-miR-376a-5p	NM_001201459
hsa-let-7a-5p	NM_001039111
hsa-let-7c-5p	NM_001039111
hsa-miR-210-3p	NM_001177381
hsa-miR-92a-3p	NM_001177381
hsa-miR-26a-5p	NM_001177381
hsa-let-7b-5p	NM_145808
hsa-miR-375	NM_145808
hsa-miR-124-3p	NM_145808
hsa-miR-155-5p	NM_207318
[truncated: 938 more rows]
