# Supplementary material for: mirMark: a site-level and UTR-level classifier for miRNA target prediction
Source: Genome Biol. 2014 Oct 25;15(10):500. doi: 10.1186/s13059-014-0500-5 (PMC4243195; doi:10.1186/s13059-014-0500-5)
Supplement: Additional file 3: Table S3. — Description of 151 site-level features along with their mRMR ranking computed using 10-fold cross-validation on the site-level training set. [file 13059_2014_500_MOESM3_ESM.csv]

Feature	Description	Mean mRMR Rank	Std mRMR Rank
Seed_cons_score	Mean conservation score of seed region	2.2	0.632455532
Total_AU	Number of A-U matches in target site	3.3	0.674948558
Total_bulge	Number of bulges in target site	3.4	4.060651289
miR_match_P01	P01 match status	3.7	0.674948558
X3p_bulge	Number of bulges in 3' region	7.1	1.523883927
miR_match_P08	P08 match status	7.6	1.712697677
miR_match_P04	P04 match status	8.1	0.875595036
miR_match_P03	P03 match status	9.3	1.33749351
Seed_match_6mer2GU	P02-P07 match, max one GU wobble	9.3	5.578729445
X3p_mismatch	Number of mismatches in 3' region	9.3	3.198958164
Total_bulge_nt	Number of bulged nucleotides in target site	10.6	6.834552737
Seed_match_7mer2	P02-P08 match	11.7	6.254775953
Target_cons_score	Mean conservation score of target site	11.9	0.875595036
Seed_match_6mer1	P01-P06 match	12.6	1.349897115
X3p_bulge_nut	Number of bulged nucleotides in 3' region	14.4	1.577621276
miR_match_P06	P06 match status	14.5	1.509230856
X3p_AU	Number of A-U matches in 3' region	15	2.108185107
miR_match_P10	P10 match status	18.8	3.583914682
Total_mismatch	Number of mismatches in target site	19.8	1.032795559
Seed_match_7mer1	P01-P07 match	19.9	2.131770261
Seed_match_7merA1	P01 paired to A, P02-P07 match	20.5	2.415229458
miR_match_P11	P11 match status	23.4	2.221110833
Seed_GU	Number of GU wobbles in seed region	23.9	9.218941853
Seed_GC	Number of G-C matches in seed region	25.1	1.852925615
Flank_cons_score	Mean conservation score of flanking regions of target site	27.2	2.936362073
Seed_match_6mer1GU	P01-P06 match, max one GU wobble	27.6	4.376706017
miR_match_P20	P20 match status	27.7	2.359378449
Seed_mismatch	Number of mismatches in seed region	28.3	3.529242915
miR_match_P09	P09 match status	28.4	3.921450979
Seed_bulge_nt	Number of bulged nucleotides in seed region	29.3	2.540778533
miR_match_P15	P15 match status	30.5	2.505549396
Seed_bulge	Number of bulges in seed region	32.2	2.201009869
miR_match_P13	P13 match status	34	3.771236166
miR_match_P16	P16 match status	35.3	6.290204024
miR_match_P12	P12 match status	35.4	3.717824932
miR_match_P07	P07 match status	35.9	0.994428926
Seed_P06_acc	Accessibility of P06 of seed region	38.4	7.336363011
Target_CG_comp	Percent composition of CG in target site	43.5	10.14615417
Down_AC_comp	Percent composition of AC in upstream flakn of target site	43.5	2.549509757
miR_match_P18	P18 match status	45	4.714045208
Up_AA_comp	Percent compositon of AA in upstream flank of target site	45.2	5.827139569
Up_UU_comp	Percent composition of UU in upstream flank of target site	45.7	15.57811856
miR_match_P14	P14 match status	47.2	5.573747991
Target_AU_comp	Percent composition of AU in target site	47.7	11.7383512
miR_match_P05	P05 match status	47.8	2.573367875
Target_C_comp	Percent composition of C in target site	48.5	13.15083436
Seed_P02_acc	Accessibility of P02 of seed region	50.4	18.99824553
miR_match_P02	P02 match status	50.8	4.341018826
Seed_MFE	Binding energy of seed region	51.6	7.026932316
Up_seed_P06_acc	Accessibility of 6th position upstream of seed region	52.5	10.26590906
miR_match_P17	P17 match status	52.6	6.328067987
Seed_match_8merA1	P01 paired to A, P02-P08 match	53.7	5.538752367
Down_seed_P06_acc	Accessibility of 6th position downstream of seed region	55.1	13.169409
Down_seed_P07_acc	Accessibility of 7th position downstream of seed region	55.2	16.16443284
Down_GU_comp	Percent composition of GU in upstream flank of target site	57.6	6.818276094
Up_UG_comp	Percent composition of UG in upstream flank of target site	57.8	7.480344615
Up_UA_comp	Percent composition of UA in upstream flank of target site	58.3	4.945255864
Seed_match_8mer	P01-P08 match	59.5	4.74341649
Seed_P05_acc	Accessibility of P05 of seed region	59.5	13.63207003
Down_CG_comp	Percent composition of CG in upstream flank of target site	59.7	13.31707342
Down_seed_P02_acc	Accessibility of 2nd position downstream of seed region	60.3	15.19539404
Target_UU_comp	Percent composition of UU in target site	61.5	6.819090849
miR_match_P19	P19 match status	62.7	5.186520992
Down_seed_P01_acc	Accessibility of 1st position downstream of seed region	63.2	16.75841414
Seed_P04_acc	Accessibility of P04 of seed region	63.5	19.58031892
Seed_AU	Number of A-U matches in seed region	63.6	3.306559138
Up_CU_comp	Percent composition of CU in upstream flank of target site	64.3	8.743886753
Target_GC_comp	Percent composition of GC in target site	65.5	6.670832032
Seed_P08_acc	Accessibility of P08 of seed region	65.9	16.78259681
Down_GA_comp	Percent composition of GA in upstream flank of target site	69.8	7.539525479
Up_seed_P10_acc	Accessibility of 10th position upstream of seed region	72	21.02908039
Target_AG_comp	Percent composition of AG in target site	72.6	15.55063414
Target_UA_comp	Percent composition of UA in target site	73	13.11487705
Down_UG_comp	Percent composition of UG in upstream flank of target site	73.4	9.946523681
Seed_match_6mer2	P02-P07 match	75.3	3.093002856
Up_GA_comp	Percent composition of GA in upstream flank of target site	77.4	7.748835038
Up_GC_comp	Percent composition of GC in upstream flank of target site	77.4	6.963396362
Seed_3p_acc	Accessibility of 3' half of seed region	79.2	20.49281717
Target_AA_comp	Percent composition of AA in target site	79.6	15.20380069
Down_CA_comp	Percent composition of CA in upstream flank of target site	80.6	6.995236474
Up_CA_comp	Percent composition of CA in upstream flank of target site	81.3	8.233400809
Down_GC_comp	Percent composition of GC in upstream flank of target site	82.9	10.68176015
Up_AU_comp	Percent composition of AU in upstream flank of target site	83.8	11.73598455
Target_GU_comp	Percent composition of GU in target site	84.6	13.89804143
X3p_GU	Number of GU wobbles in 3' region	84.7	4.522781838
Up_seed_P01_acc	Accessibility of 1st position upstream of seed region	85.1	12.38682095
Down_CU_comp	Percent composition of CU in upstream flank of target site	86.2	4.289522118
Down_UC_comp	Percent composition of UC in upstream flank of target site	87.9	9.048634028
Up_GG_comp	Percent composition of GG in upstream flank of target site	88.7	10.22035007
X3p_GC	Number of G-C matches in 3' region	89.2	4.638007235
Down_AA_comp	Percent composition of AA in upstream flank of target site	90.1	11.06997942
Up_seed_P03_acc	Accessibility of 3rd position upstream of seed region	90.2	14.64240417
Target_CU_comp	Percent composition of CU in target site	90.5	8.488554386
Up_GU_comp	Percent composition of GU in upstream flank of target site	91.8	9.715966241
Up_seed_P04_acc	Accessibility of 4th position upstream of seed region	91.9	17.07141861
Seed_P01_acc	Accessibility of P01 of seed region	93.2	11.87714893
Down_UA_comp	Percent composition of UA in upstream flank of target site	95.6	7.919034734
Down_AG_comp	Percent composition of AG in upstream flank of target site	96	3.527668415
Seed_P07_acc	Accessibility of P07 of seed region	97.3	14.90749252
Down_AU_comp	Percent composition of AU in upstream flank of target site	99.1	6.87103421
Up_AC_comp	Percent composition of AC in upstream flank of target site	99.4	3.405877273
Down_GG_comp	Percent composition of GG in upstream flank of target site	102.5	8.644201653
Up_seed_P07_acc	Accessibility of 7th position upstream of seed region	102.9	14.30967039
Up_UC_comp	Percent composition of UC in upstream flank of target site	103.8	6.477310828
Target_CA_comp	Percent composition of CA in target site	104.8	10.53881714
Total_GU	Number of GU wobbles in target site	105.2	3.489667288
Target_GA_comp	Percent composition of GA in target site	108	9.345230513
Dist_to_end	Scaled distance of target site to closest 3' UTR end point	108.8	10.10830242
Up_AG_comp	Percent composition of AG in upstream flank of target site	108.9	5.195083146
Down_UU_comp	Percent composition of UU in upstream flank of target site	109.1	4.976611967
Up_CG_comp	Percent composition of CG in upstream flank of target site	109.4	8.422192905
Target_U_comp	Percent composition of U in target site	110.1	8.608135687
Down_seed_P03_acc	Accessibility of 3rd position downstream of seed region	112.4	14.71356139
Down_CC_comp	Percent composition of CC in upstream flank of target site	113.6	8.461678321
Down_seed_P05_acc	Acccesibility of 5th position downstream of seed region	114.3	9.006787564
Target_AC_comp	Percent composition of AC in target site	115.8	10.41153207
Up_seed_P08_acc	Accessibility of 8th position upstream of seed region	117.2	21.33749959
Down_seed_P09_acc	Accessibility of 9th position downstream of seed region	119.5	12.285945
Seed_P03_acc	Accessibility of P03 of seed region	121.1	12.81015222
Up_G_comp	Percent composition of G in upstream flank of target site	121.7	5.61842208
Up_seed_P02_acc	Accessibility of 2nd position upstream of seed region	122.5	8.860022573
Target_A_comp	Percent composition of A in target site	122.6	7.351492668
Target_CC_comp	Percent composition of CC in target site	122.9	10.31126676
Down_seed_P08_acc	Accessibility of 8th position downstream of seed region	125	9.404490653
Target_UG_comp	Percent composition of UG in target site	125	11.82276523
X3p_MFE	Binding energy of 3' region	126.1	8.504247305
Down_seed_P10_acc	Accessibility of 10th position downstream of seed region	126.2	9.319036669
Down_U_comp	Percent composition of U in downstream flank of target site	127.6	5.274677452
Seed_acc	Mean accessibility of seed region	128.3	7.803845206
Down_G_comp	Percent composition of G in downstream flank of target site	128.3	9.718824803
Up_U_comp	Percent composition of U in upstream flank of target site	128.5	5.233439489
Up_seed_P05_acc	Accessibility of 5th position upstream of seed region	128.6	4.90351348
Down_A_comp	Percent composition of A in downstream flank of target site	129.3	7.242620766
Up_C_comp	Percent composition of C in upstream flank of target site	129.6	8.002777296
Local_open_energy	Opening energy of target site	129.9	8.171087239
Up_CC_comp	Percent composition of CC in upstream flank of target site	132.1	6.87103421
Up_seed_P09_acc	Accessibility of 9th position upstream of seed region	133.8	5.865151319
Target_UC_comp	Percent composition of UC in target site	134.7	7.008724722
Total_GC	Number of G-C matches in target site	136.2	6.442911695
Duplex_MFE	Binding energy of target site	137.6	3.627058802
Target_GG_comp	Percent composition of GG in target site	138.8	4.467164151
Down_C_comp	Percent composition of C in downstream flank of target site	140.7	7.134423593
Up_A_comp	Percent composition of A in upstream flank of target site	142.9	2.884826203
Down_seed_P04_acc	Accessibility of 4th position downstream of seed region	143.1	1.91195072
Local_target_MFE	Minimum free energy of target site	144.4	3.339993347
Local_cons_target_MFE	Constrained minimum free energy of target site	144.7	2.584139659
Seed_5p_acc	Mean accessibility of 5' half of seed region	146.9	2.469817807
Up_seed_flank_acc	Mean accessibility of upstream flank of seed region	146.9	1.449137675
Seed_flank_AU_score	AU score of seed flanking regions	148.6	1.429840706
Target_G_comp	Percent composition of G in target site	150.3	0.674948558
Down_seed_flank_acc	Mean accessibility of downstream flank of seed region	150.5	0.707106781
