# Supplementary material for: mirMark: a site-level and UTR-level classifier for miRNA target prediction
Source: Genome Biol. 2014 Oct 25;15(10):500. doi: 10.1186/s13059-014-0500-5 (PMC4243195; doi:10.1186/s13059-014-0500-5)
Supplement: Additional file 4: Table S4. — CSV file of site-level human mock miRNA-target site negative pairs. [file 13059_2014_500_MOESM4_ESM.csv]

miR_ID	mRNA_ID	Start_position	End_position	Mock-miR sequence	Miranda_score
hsa-miR-338-3p_mock	NM_000075	542	563	guacuccuuguaucaggugauu	156
hsa-miR-137_mock	NM_000104	955	976	uuacgaggcauaugacuauaugu	157
hsa-miR-214-3p_mock	NM_000104	2330	2351	accgcaagcaggcgaagacagu	163
hsa-miR-338-3p_mock	NM_000104	37	58	guacuccuuguaucaggugauu	164
hsa-miR-376a-5p_mock	NM_000104	2182	2203	agccuaaauuuauggugucuuc	155
hsa-let-7b-5p_mock	NM_000125	3580	3601	aguugagaugggguuuguuggu	156
hsa-miR-196a-5p_mock	NM_000125	3336	3358	gguauuugugauguggcuauug	161
hsa-miR-376a-5p_mock	NM_000125	3289	3310	agccuaaauuuauggugucuuc	164
hsa-miR-181c-5p_mock	NM_000165	615	637	gcguauuuucaaacaguggcac	160
hsa-miR-30c-5p_mock	NM_000165	152	176	ccccauacucauauggaacuuac	156
hsa-miR-365b-3p_mock	NM_000165	253	275	ucaccuaagaaauuauucaccu	156
hsa-let-7d-5p_mock	NM_000214	202	222	acaggguauuauuggauuggag	166
hsa-miR-29c-3p_mock	NM_000214	1411	1432	gcacuaauaagucgagcuuuau	155
hsa-miR-7-5p_mock	NM_000214	1246	1269	uggacauuaugguuauugguagu	162
hsa-miR-296-5p_mock	NM_000218	186	206	cccacaccggccuugguccua	160
hsa-miR-152-3p_mock	NM_000219	166	186	gagucuauuacgcaacgaggu	162
hsa-miR-34a-5p_mock	NM_000219	2413	2435	cgcuuaggucuguuauggugug	155
hsa-miR-7-5p_mock	NM_000219	329	351	uggacauuaugguuauugguagu	164
hsa-miR-105-5p_mock	NM_000222	1023	1044	uauuuccucgcgacauuggaagc	171
hsa-miR-206_mock	NM_000222	1873	1893	auguaagaaggggguuguugga	156
hsa-miR-126-5p_mock	NM_000245	829	851	cguauugcauugaguaucuuc	161
hsa-let-7e-5p_mock	NM_000314	1903	1924	aguugaauuagguugggaguug	159
hsa-miR-182-5p_mock	NM_000314	2696	2719	ccuuuuaagaaauuggccgacuag	165
hsa-miR-196a-5p_mock	NM_000314	1773	1794	gguauuugugauguggcuauug	167
hsa-miR-324-5p_mock	NM_000314	2769	2791	cugccgguaaguuuccggacucg	163
hsa-miR-365b-3p_mock	NM_000345	353	375	ucaccuaagaaauuauucaccu	159
hsa-miR-433-3p_mock	NM_000345	265	287	cugguagucguaacgugugccu	161
hsa-miR-433-3p_mock	NM_000345	1323	1345	cugguagucguaacgugugccu	161
hsa-let-7c-5p_mock	NM_000362	897	921	uauaguguguguuuguaggagg	160
hsa-miR-101-3p_mock	NM_000362	3572	3591	ccaagacaguaugauauuagu	168
hsa-miR-10a-5p_mock	NM_000362	1912	1936	gcgguaaucggauuucccaauuu	171
hsa-miR-122-5p_mock	NM_000362	1181	1201	uugacgguguuaggggaguuua	162
hsa-miR-21-5p_mock	NM_000362	3159	3177	agggguaguucuccaaauuuau	155
hsa-miR-320a_mock	NM_000362	2993	3014	ugaacgagaggagcugaguagg	157
hsa-miR-125a-5p_mock	NM_000399	458	481	uaucagucaccugcuacccagugu	158
hsa-miR-98-5p_mock	NM_000399	1133	1154	uaguuaguuguaguugguuaag	161
hsa-miR-196a-5p_mock	NM_000633	3193	3214	gguauuugugauguggcuauug	156
hsa-miR-19a-3p_mock	NM_000633	2697	2719	accucuuaauaaauaagcgguga	173
hsa-miR-96-5p_mock	NM_000633	164	186	cuuuugccugaauuuaaggucuc	160
hsa-let-7b-5p_mock	NM_000891	3272	3294	aguugagaugggguuuguuggu	171
hsa-miR-17-3p_mock	NM_000891	2625	2646	ggauacgaacguuaucacgggu	155
hsa-miR-181a-5p_mock	NM_000891	1505	1527	uauagcugguaaaggccguuacc	173
hsa-miR-19a-3p_mock	NM_000891	921	945	accucuuaauaaauaagcgguga	164
hsa-miR-27b-3p_mock	NM_000891	353	378	caauuaaggcguugccguuuc	158
hsa-miR-27b-3p_mock	NM_000891	2846	2866	caauuaaggcguugccguuuc	155
hsa-miR-296-5p_mock	NM_000891	1336	1356	cccacaccggccuugguccua	155
hsa-miR-338-3p_mock	NM_000891	3105	3124	guacuccuuguaucaggugauu	156
hsa-miR-200c-3p_mock	NM_000963	709	731	auuauacuugcggagcggaaagu	156
hsa-miR-199b-5p_mock	NM_001001390	576	597	agauccaggcucugucucuuuau	155
hsa-miR-29c-3p_mock	NM_001001390	1063	1084	gcacuaauaagucgagcuuuau	168
hsa-miR-520c-3p_mock	NM_001001390	2312	2334	gcuuauuccuaggaaguagguu	155
hsa-miR-520c-3p_mock	NM_001001390	2774	2795	gcuuauuccuaggaaguagguu	155
hsa-miR-199b-5p_mock	NM_001001391	576	597	agauccaggcucugucucuuuau	155
hsa-miR-29c-3p_mock	NM_001001391	1063	1084	gcacuaauaagucgagcuuuau	168
hsa-miR-520c-3p_mock	NM_001001391	2312	2334	gcuuauuccuaggaaguagguu	155
hsa-miR-520c-3p_mock	NM_001001391	2774	2795	gcuuauuccuaggaaguagguu	155
hsa-miR-128-3p_mock	NM_001003942	2065	2085	aaucccgguuugacucuaugc	155
hsa-miR-15a-5p_mock	NM_001003942	1312	1333	cguuaacaaguugucuagaugg	156
hsa-miR-199b-5p_mock	NM_001003942	2658	2679	agauccaggcucugucucuuuau	167
hsa-miR-296-5p_mock	NM_001003942	1275	1299	cccacaccggccuugguccua	165
hsa-miR-30c-5p_mock	NM_001003942	1973	1996	ccccauacucauauggaacuuac	165
hsa-miR-650_mock	NM_001003942	1	18	caagagggucgcuggccaacg	157
hsa-miR-18a-5p_mock	NM_001007156	1404	1425	guacuaguagugugccagaaaug	155
hsa-miR-27a-3p_mock	NM_001007156	1402	1422	cuagugugcgucgucauacca	163
hsa-let-7a-5p_mock	NM_001025367	1533	1555	gguauaguaguuguuguaugag	155
hsa-let-7a-5p_mock	NM_001033756	1467	1489	gguauaguaguuguuguaugag	155
hsa-miR-133a-3p_mock	NM_001039802	970	991	cguauuuccccgagaucuugcc	156
hsa-let-7b-5p_mock	NM_001122742	3580	3601	aguugagaugggguuuguuggu	156
hsa-miR-196a-5p_mock	NM_001122742	3336	3358	gguauuugugauguggcuauug	161
hsa-miR-376a-5p_mock	NM_001122742	3289	3310	agccuaaauuuauggugucuuc	164
hsa-miR-328-3p_mock	NM_001127240	694	719	gucuuccguucccccuggcccu	159
hsa-miR-126-5p_mock	NM_001127500	829	851	cguauugcauugaguaucuuc	161
hsa-miR-509-3p_mock	NM_001142316	136	158	gggaugcuaugguugauugcgu	168
hsa-miR-101-3p_mock	NM_001168	141	161	ccaagacaguaugauauuagu	155
hsa-miR-193b-3p_mock	NM_001168	1648	1669	acggcuccgacucagaccauuc	170
hsa-let-7a-5p_mock	NM_001171630	1533	1555	gguauaguaguuguuguaugag	155
hsa-miR-1_mock	NM_001174066	2280	2304	agguagggauguuaaaauuaau	158
hsa-miR-122-5p_mock	NM_001174066	13	37	uugacgguguuaggggaguuua	161
hsa-miR-17-5p_mock	NM_001174066	1921	1943	cccaugaguauaggggaagcuua	166
hsa-miR-19a-3p_mock	NM_001174066	1253	1276	accucuuaauaaauaagcgguga	157
hsa-miR-338-3p_mock	NM_001188	884	905	guacuccuuguaucaggugauu	159
hsa-miR-126-5p_mock	NM_001194	380	400	cguauugcauugaguaucuuc	160
hsa-miR-193b-3p_mock	NM_001194	307	326	acggcuccgacucagaccauuc	160
hsa-let-7a-5p_mock	NM_001204	3497	3521	gguauaguaguuguuguaugag	159
hsa-let-7a-5p_mock	NM_001204	5825	5851	gguauaguaguuguuguaugag	156
hsa-miR-125a-5p_mock	NM_001204	5857	5880	uaucagucaccugcuacccagugu	161
hsa-miR-26a-5p_mock	NM_001204	2204	2225	aguccucaaugcuaugaaguga	160
hsa-miR-29b-3p_mock	NM_001204	4658	4680	cgauuugcaaucucuauuagaag	157
hsa-miR-30e-5p_mock	NM_001204	1104	1128	guacuauaauagcgcuauagcg	155
hsa-miR-376a-5p_mock	NM_001204	6547	6568	agccuaaauuuauggugucuuc	163
hsa-miR-429_mock	NM_001204	1812	1834	gauacgaguacucacagauuuu	158
hsa-miR-520c-3p_mock	NM_001204	7626	7647	gcuuauuccuaggaaguagguu	165
hsa-miR-559_mock	NM_001204	2091	2111	agaacuaaguaaauauaaacc	164
hsa-miR-559_mock	NM_001204	1638	1657	agaacuaaguaaauauaaacc	160
hsa-miR-675-5p_mock	NM_001204	200	224	cgagacuaagcgggugcgucggg	161
hsa-miR-7-5p_mock	NM_001204	3933	3953	uggacauuaugguuauugguagu	161
hsa-miR-19a-3p_mock	NM_001237	910	933	accucuuaauaaauaagcgguga	157
hsa-miR-376a-5p_mock	NM_001237	997	1018	agccuaaauuuauggugucuuc	158
hsa-let-7b-5p_mock	NM_001259	6868	6889	aguugagaugggguuuguuggu	156
hsa-miR-124-3p_mock	NM_001259	9326	9345	cgaauagguaguccgaggcc	155
hsa-miR-133a-3p_mock	NM_001259	4902	4923	cguauuuccccgagaucuugcc	157
hsa-miR-135a-5p_mock	NM_001259	4528	4550	uguugugagucucucuuauauau	161
hsa-miR-141-3p_mock	NM_001259	4086	4107	gaccuuaguagaaaguuucagg	176
hsa-miR-17-5p_mock	NM_001259	8817	8839	cccaugaguauaggggaagcuua	157
hsa-miR-182-5p_mock	NM_001259	4257	4280	ccuuuuaagaaauuggccgacuag	159
hsa-miR-200c-3p_mock	NM_001259	5412	5432	auuauacuugcggagcggaaagu	156
hsa-miR-206_mock	NM_001259	4220	4239	auguaagaaggggguuguugga	156
hsa-miR-21-5p_mock	NM_001259	7361	7386	agggguaguucuccaaauuuau	155
hsa-miR-27b-3p_mock	NM_001259	7787	7807	caauuaaggcguugccguuuc	156
hsa-miR-365b-3p_mock	NM_001259	2085	2107	ucaccuaagaaauuauucaccu	159
hsa-miR-7-5p_mock	NM_001259	2916	2937	uggacauuaugguuauugguagu	166
hsa-miR-96-5p_mock	NM_001259	9996	10017	cuuuugccugaauuuaaggucuc	159
hsa-miR-96-5p_mock	NM_001259	6713	6733	cuuuugccugaauuuaaggucuc	157
hsa-miR-96-5p_mock	NM_001259	6481	6503	cuuuugccugaauuuaaggucuc	155
hsa-miR-17-5p_mock	NM_001265	413	434	cccaugaguauaggggaagcuua	155
hsa-let-7e-5p_mock	NM_001419	2224	2248	aguugaauuagguugggaguug	158
hsa-miR-125a-5p_mock	NM_001419	3001	3028	uaucagucaccugcuacccagugu	156
hsa-miR-133a-3p_mock	NM_001419	2796	2820	cguauuuccccgagaucuugcc	162
hsa-miR-135a-5p_mock	NM_001419	1484	1507	uguugugagucucucuuauauau	156
hsa-miR-16-5p_mock	NM_001626	2578	2599	guuacgagacguggaucaucaa	164
hsa-miR-7-5p_mock	NM_001626	509	531	uggacauuaugguuauugguagu	165
hsa-miR-122-5p_mock	NM_001664	622	643	uugacgguguuaggggaguuua	157
hsa-miR-155-5p_mock	NM_001754	2483	2505	auugcgugaagcaugugauaugu	156
hsa-miR-181c-5p_mock	NM_001754	2760	2781	gcguauuuucaaacaguggcac	155
hsa-miR-98-5p_mock	NM_001754	1648	1669	uaguuaguuguaguugguuaag	155
hsa-miR-182-5p_mock	NM_001759	838	862	ccuuuuaagaaauuggccgacuag	155
hsa-miR-29a-3p_mock	NM_001759	131	149	gcacuucuuacaaaagguuacg	155
hsa-miR-30c-5p_mock	NM_001759	2683	2704	ccccauacucauauggaacuuac	162
hsa-miR-338-3p_mock	NM_001759	472	495	guacuccuuguaucaggugauu	157
hsa-miR-559_mock	NM_001759	4810	4829	agaacuaaguaaauauaaacc	165
hsa-miR-15a-5p_mock	NM_001786	410	431	cguuaacaaguugucuagaugg	163
hsa-miR-96-5p_mock	NM_001846	608	630	cuuuugccugaauuuaaggucuc	158
hsa-miR-1285-3p_mock	NM_001949	312	333	agcaagccugucaggauacgua	156
hsa-miR-182-5p_mock	NM_001949	2273	2298	ccuuuuaagaaauuggccgacuag	155
hsa-miR-296-5p_mock	NM_001949	1954	1974	cccacaccggccuugguccua	158
hsa-miR-520c-3p_mock	NM_001949	1339	1359	gcuuauuccuaggaaguagguu	158
hsa-miR-559_mock	NM_001949	769	789	agaacuaaguaaauauaaacc	160
hsa-miR-338-3p_mock	NM_001982	690	711	guacuccuuguaucaggugauu	164
hsa-let-7a-5p_mock	NM_002009	2064	2084	gguauaguaguuguuguaugag	157
hsa-miR-101-3p_mock	NM_002009	2593	2613	ccaagacaguaugauauuagu	155
hsa-miR-124-3p_mock	NM_002009	2691	2709	cgaauagguaguccgaggcc	155
hsa-miR-141-3p_mock	NM_002009	2419	2444	gaccuuaguagaaaguuucagg	158
hsa-miR-200c-3p_mock	NM_002009	2219	2242	auuauacuugcggagcggaaagu	158
hsa-miR-96-5p_mock	NM_002009	2184	2205	cuuuugccugaauuuaaggucuc	162
hsa-miR-98-5p_mock	NM_002009	447	468	uaguuaguuguaguugguuaag	165
hsa-miR-17-5p_mock	NM_002148	403	425	cccaugaguauaggggaagcuua	156
hsa-miR-1285-3p_mock	NM_002253	156	179	agcaagccugucaggauacgua	155
hsa-let-7b-5p_mock	NM_002356	179	200	aguugagaugggguuuguuggu	164
hsa-miR-125a-5p_mock	NM_002356	2321	2345	uaucagucaccugcuacccagugu	157
hsa-miR-135a-5p_mock	NM_002356	535	557	uguugugagucucucuuauauau	156
hsa-miR-15a-5p_mock	NM_002356	190	213	cguuaacaaguugucuagaugg	158
hsa-miR-338-3p_mock	NM_002356	1298	1319	guacuccuuguaucaggugauu	156
hsa-miR-9-5p_mock	NM_002356	1183	1207	auuuucgcuguaguuuuucggaa	158
hsa-miR-31-5p_mock	NM_002421	349	369	gguccggcaaagauugacgau	155
hsa-miR-559_mock	NM_002421	176	195	agaacuaaguaaauauaaacc	156
hsa-miR-7-5p_mock	NM_002467	19	41	uggacauuaugguuauugguagu	157
hsa-miR-1_mock	NM_002634	201	225	agguagggauguuaaaauuaau	160
hsa-miR-10b-5p_mock	NM_002634	356	375	ccacacgugaugauauagugcuu	160
hsa-miR-105-5p_mock	NM_002658	486	510	uauuuccucgcgacauuggaagc	158
hsa-miR-765_mock	NM_002717	726	746	ggguuagaaggagguggaaga	155
hsa-let-7b-5p_mock	NM_002880	616	638	aguugagaugggguuuguuggu	155
hsa-miR-365b-3p_mock	NM_002880	887	911	ucaccuaagaaauuauucaccu	156
hsa-miR-101-3p_mock	NM_002965	121	141	ccaagacaguaugauauuagu	175
hsa-miR-200c-3p_mock	NM_003051	2022	2043	auuauacuugcggagcggaaagu	155
hsa-miR-96-5p_mock	NM_003051	1387	1409	cuuuugccugaauuuaaggucuc	158
hsa-miR-98-5p_mock	NM_003051	368	389	uaguuaguuguaguugguuaag	163
hsa-miR-106b-5p_mock	NM_003238	635	656	acggucauucauaaaugaggg	157
hsa-miR-17-5p_mock	NM_003238	546	568	cccaugaguauaggggaagcuua	161
hsa-miR-29c-3p_mock	NM_003238	283	304	gcacuaauaagucgagcuuuau	156
hsa-miR-100-5p_mock	NM_003264	561	583	cguugcuauacauccagaagcg	156
hsa-miR-182-5p_mock	NM_003318	121	146	ccuuuuaagaaauuggccgacuag	160
hsa-let-7a-5p_mock	NM_003376	1533	1555	gguauaguaguuguuguaugag	155
hsa-miR-184_mock	NM_003380	172	193	ggauuaugagguaagcgcaagg	160
hsa-miR-520c-3p_mock	NM_003380	113	134	gcuuauuccuaggaaguagguu	155
hsa-miR-17-3p_mock	NM_003385	325	346	ggauacgaacguuaucacgggu	165
hsa-miR-182-5p_mock	NM_003385	175	200	ccuuuuaagaaauuggccgacuag	159
hsa-miR-27b-3p_mock	NM_003385	380	402	caauuaaggcguugccguuuc	161
hsa-miR-429_mock	NM_003385	324	345	gauacgaguacucacagauuuu	158
hsa-miR-196a-5p_mock	NM_003483	447	468	gguauuugugauguggcuauug	155
hsa-miR-182-5p_mock	NM_003722	780	803	ccuuuuaagaaauuggccgacuag	162
hsa-miR-182-5p_mock	NM_003749	32	56	ccuuuuaagaaauuggccgacuag	160
hsa-miR-324-5p_mock	NM_003749	1277	1299	cugccgguaaguuuccggacucg	161
hsa-miR-100-5p_mock	NM_003955	241	262	cguugcuauacauccagaagcg	156
hsa-miR-101-3p_mock	NM_004040	1238	1258	ccaagacaguaugauauuagu	155
hsa-miR-126-3p_mock	NM_004040	179	199	gggacgcaucguugauacuaau	161
hsa-miR-215-5p_mock	NM_004040	179	198	ugacgcacauaagucauaagu	155
hsa-miR-133b_mock	NM_004091	1725	1746	uugacccguuugcccaucuaca	159
hsa-miR-145-5p_mock	NM_004217	33	57	cccccuauacgucgagguuuauc	163
hsa-miR-199b-5p_mock	NM_004235	192	214	agauccaggcucugucucuuuau	157
hsa-let-7e-5p_mock	NM_004302	1782	1804	aguugaauuagguugggaguug	158
hsa-miR-126-3p_mock	NM_004302	554	574	gggacgcaucguugauacuaau	156
hsa-miR-328-3p_mock	NM_004302	408	429	gucuuccguucccccuggcccu	158
hsa-miR-181c-5p_mock	NM_004506	276	297	gcguauuuucaaacaguggcac	155
hsa-miR-148a-3p_mock	NM_004557	183	203	uccuagcauacuugauuggaac	157
hsa-miR-24-3p_mock	NM_004575	901	922	gucgacucgagaauaacggcgu	160
hsa-miR-1_mock	NM_004655	566	591	agguagggauguuaaaauuaau	156
hsa-miR-21-5p_mock	NM_004655	920	941	agggguaguucuccaaauuuau	160
hsa-miR-96-5p_mock	NM_004768	535	559	cuuuugccugaauuuaaggucuc	158
hsa-miR-196a-5p_mock	NM_004774	3053	3074	gguauuugugauguggcuauug	156
hsa-miR-199b-5p_mock	NM_004774	1315	1338	agauccaggcucugucucuuuau	156
hsa-miR-372-3p_mock	NM_004774	150	171	gauagggucguuguaaugcacca	157
hsa-miR-494-3p_mock	NM_004774	617	639	gagaacgaaacccuuaacuagc	163
hsa-miR-182-5p_mock	NM_004827	1506	1529	ccuuuuaagaaauuggccgacuag	164
hsa-miR-765_mock	NM_004827	924	944	ggguuagaaggagguggaaga	166
hsa-miR-152-3p_mock	NM_004850	204	224	gagucuauuacgcaacgaggu	155
hsa-miR-27b-3p_mock	NM_004850	729	749	caauuaaggcguugccguuuc	161
hsa-miR-29a-3p_mock	NM_004850	406	429	gcacuucuuacaaaagguuacg	159
hsa-miR-338-3p_mock	NM_004850	1563	1584	guacuccuuguaucaggugauu	160
hsa-miR-105-5p_mock	NM_004898	6392	6413	uauuuccucgcgacauuggaagc	155
hsa-miR-126-5p_mock	NM_004898	2332	2353	cguauugcauugaguaucuuc	155
hsa-miR-148a-3p_mock	NM_004898	1885	1907	uccuagcauacuugauuggaac	158
hsa-miR-182-5p_mock	NM_004898	3637	3660	ccuuuuaagaaauuggccgacuag	170
hsa-miR-18a-5p_mock	NM_004898	4106	4128	guacuaguagugugccagaaaug	168
hsa-miR-29a-3p_mock	NM_004898	2071	2094	gcacuucuuacaaaagguuacg	155
hsa-miR-365b-3p_mock	NM_004898	219	240	ucaccuaagaaauuauucaccu	157
hsa-miR-365b-3p_mock	NM_004898	4375	4396	ucaccuaagaaauuauucaccu	155
hsa-miR-424-5p_mock	NM_004898	3547	3569	gguacuauucaaaugacgcuua	159
hsa-miR-29b-3p_mock	NM_004952	347	369	cgauuugcaaucucuauuagaag	159
hsa-miR-29a-3p_mock	NM_004972	211	232	gcacuucuuacaaaagguuacg	155
hsa-miR-105-5p_mock	NM_004973	730	752	uauuuccucgcgacauuggaagc	159
hsa-miR-182-5p_mock	NM_004973	398	421	ccuuuuaagaaauuggccgacuag	157
hsa-let-7a-5p_mock	NM_004985	2883	2904	gguauaguaguuguuguaugag	158
hsa-let-7g-5p_mock	NM_004985	3532	3553	gcguuagguuauaaguuuguga	156
hsa-miR-1_mock	NM_004985	1810	1830	agguagggauguuaaaauuaau	158
hsa-miR-101-3p_mock	NM_004985	243	261	ccaagacaguaugauauuagu	156
hsa-miR-101-3p_mock	NM_004985	4149	4169	ccaagacaguaugauauuagu	155
hsa-miR-18a-5p_mock	NM_004985	15	37	guacuaguagugugccagaaaug	156
hsa-miR-200c-3p_mock	NM_004985	856	880	auuauacuugcggagcggaaagu	156
hsa-miR-365b-3p_mock	NM_004985	955	976	ucaccuaagaaauuauucaccu	160
hsa-miR-520g-3p_mock	NM_004985	297	319	acgacauucacacguugguaguuu	167
hsa-miR-101-3p_mock	NM_004992	2188	2207	ccaagacaguaugauauuagu	156
hsa-miR-126-3p_mock	NM_004992	6603	6623	gggacgcaucguugauacuaau	161
hsa-miR-215-5p_mock	NM_004992	6095	6115	ugacgcacauaagucauaagu	159
hsa-miR-1285-3p_mock	NM_005029	62	84	agcaagccugucaggauacgua	170
hsa-let-7e-5p_mock	NM_005180	411	435	aguugaauuagguugggaguug	155
hsa-miR-27b-3p_mock	NM_005180	1002	1023	caauuaaggcguugccguuuc	165
hsa-miR-30c-5p_mock	NM_005180	1406	1428	ccccauacucauauggaacuuac	171
hsa-let-7c-5p_mock	NM_005214	626	647	uauaguguguguuuguaggagg	155
hsa-miR-101-3p_mock	NM_005214	884	904	ccaagacaguaugauauuagu	159
hsa-miR-181a-5p_mock	NM_005214	55	80	uauagcugguaaaggccguuacc	159
hsa-miR-206_mock	NM_005214	959	981	auguaagaaggggguuguugga	159
hsa-miR-106a-5p_mock	NM_005228	1591	1612	ccgaaagguaacaugguguguaa	155
hsa-let-7g-5p_mock	NM_005257	962	985	gcguuagguuauaaguuuguga	166
hsa-miR-1285-3p_mock	NM_005257	134	155	agcaagccugucaggauacgua	158
hsa-miR-26a-5p_mock	NM_005257	1350	1372	aguccucaaugcuaugaaguga	158
hsa-miR-125a-5p_mock	NM_005477	1094	1123	uaucagucaccugcuacccagugu	162
hsa-miR-650_mock	NM_005477	2405	2426	caagagggucgcuggccaacg	165
hsa-miR-101-3p_mock	NM_005502	1790	1809	ccaagacaguaugauauuagu	165
hsa-miR-101-3p_mock	NM_005502	1394	1413	ccaagacaguaugauauuagu	160
hsa-miR-126-5p_mock	NM_005502	126	146	cguauugcauugaguaucuuc	160
hsa-miR-135a-5p_mock	NM_005502	3138	3160	uguugugagucucucuuauauau	156
hsa-miR-182-5p_mock	NM_005502	3167	3192	ccuuuuaagaaauuggccgacuag	160
hsa-miR-18a-5p_mock	NM_005502	2893	2914	guacuaguagugugccagaaaug	155
hsa-miR-29c-3p_mock	NM_005502	481	502	gcacuaauaagucgagcuuuau	161
hsa-miR-30e-5p_mock	NM_005502	2197	2218	guacuauaauagcgcuauagcg	156
hsa-miR-338-3p_mock	NM_005502	1105	1127	guacuccuuguaucaggugauu	158
hsa-miR-765_mock	NM_005502	1717	1737	ggguuagaaggagguggaaga	159
hsa-miR-182-5p_mock	NM_005523	1041	1063	ccuuuuaagaaauuggccgacuag	162
hsa-miR-29b-3p_mock	NM_005523	525	548	cgauuugcaaucucuauuagaag	158
hsa-miR-509-3p_mock	NM_005574	136	158	gggaugcuaugguugauugcgu	168
hsa-let-7e-5p_mock	NM_005595	7232	7253	aguugaauuagguugggaguug	164
hsa-miR-10b-5p_mock	NM_005595	4115	4138	ccacacgugaugauauagugcuu	155
hsa-miR-125a-5p_mock	NM_005595	5798	5823	uaucagucaccugcuacccagugu	158
hsa-miR-15a-5p_mock	NM_005595	1029	1051	cguuaacaaguugucuagaugg	162
hsa-miR-182-5p_mock	NM_005595	617	640	ccuuuuaagaaauuggccgacuag	171
hsa-miR-221-3p_mock	NM_005595	6184	6206	gccgcuauauguuucagcuuggu	159
hsa-miR-222-3p_mock	NM_005595	4011	4031	gucugcgcguaaugacucgua	160
hsa-miR-29b-3p_mock	NM_005595	5006	5028	cgauuugcaaucucuauuagaag	165
hsa-miR-30e-3p_mock	NM_005595	6692	6713	accuucggauugagugacucuu	155
hsa-miR-765_mock	NM_005595	6391	6412	ggguuagaaggagguggaaga	162
hsa-miR-125a-5p_mock	NM_005596	5459	5481	uaucagucaccugcuacccagugu	165
hsa-miR-125a-5p_mock	NM_005596	5574	5597	uaucagucaccugcuacccagugu	159
hsa-miR-126-5p_mock	NM_005596	1830	1852	cguauugcauugaguaucuuc	156
hsa-miR-145-5p_mock	NM_005596	2393	2413	cccccuauacgucgagguuuauc	157
hsa-miR-15a-5p_mock	NM_005596	4734	4755	cguuaacaaguugucuagaugg	160
hsa-miR-27b-3p_mock	NM_005596	6153	6173	caauuaaggcguugccguuuc	158
hsa-miR-27b-3p_mock	NM_005596	3822	3843	caauuaaggcguugccguuuc	157
hsa-miR-7-5p_mock	NM_005596	1454	1476	uggacauuaugguuauugguagu	158
hsa-miR-96-5p_mock	NM_005596	2365	2386	cuuuugccugaauuuaaggucuc	158
hsa-miR-96-5p_mock	NM_005596	3811	3834	cuuuugccugaauuuaaggucuc	157
hsa-miR-96-5p_mock	NM_005623	260	283	cuuuugccugaauuuaaggucuc	167
hsa-miR-21-5p_mock	NM_005631	566	587	agggguaguucuccaaauuuau	159
hsa-miR-26a-5p_mock	NM_005631	667	688	aguccucaaugcuaugaaguga	155
hsa-miR-101-3p_mock	NM_006037	4762	4783	ccaagacaguaugauauuagu	155
hsa-miR-122-5p_mock	NM_006037	2016	2040	uugacgguguuaggggaguuua	155
hsa-miR-126-3p_mock	NM_006037	66	87	gggacgcaucguugauacuaau	155
hsa-miR-1285-3p_mock	NM_006037	1956	1977	agcaagccugucaggauacgua	165
hsa-miR-223-3p_mock	NM_006037	4448	4469	cagcgccuacauaauaguucuu	157
hsa-miR-29b-3p_mock	NM_006037	923	944	cgauuugcaaucucuauuagaag	159
hsa-miR-365b-3p_mock	NM_006037	4213	4236	ucaccuaagaaauuauucaccu	158
hsa-miR-650_mock	NM_006037	2727	2747	caagagggucgcuggccaacg	160
hsa-miR-105-5p_mock	NM_006306	1214	1240	uauuuccucgcgacauuggaagc	166
hsa-miR-125a-5p_mock	NM_006306	4278	4303	uaucagucaccugcuacccagugu	157
hsa-miR-143-3p_mock	NM_006306	3099	3120	auauaaggaguucagccgucg	155
hsa-miR-199b-5p_mock	NM_006306	3051	3070	agauccaggcucugucucuuuau	158
hsa-miR-200b-3p_mock	NM_006306	1568	1591	uuguacgugaaaauuacugcag	155
hsa-miR-206_mock	NM_006306	3947	3968	auguaagaaggggguuguugga	161
hsa-miR-29a-3p_mock	NM_006306	5198	5219	gcacuucuuacaaaagguuacg	155
hsa-miR-376a-5p_mock	NM_006306	103	125	agccuaaauuuauggugucuuc	155
hsa-miR-520c-3p_mock	NM_006306	3978	4001	gcuuauuccuaggaaguagguu	159
hsa-miR-302b-3p_mock	NM_006595	17	38	uacuacgauaguuuugcugugau	163
hsa-miR-30c-5p_mock	NM_006595	1500	1522	ccccauacucauauggaacuuac	161
hsa-miR-101-3p_mock	NM_006896	1006	1026	ccaagacaguaugauauuagu	161
hsa-miR-1285-3p_mock	NM_006896	479	500	agcaagccugucaggauacgua	166
hsa-let-7b-5p_mock	NM_006924	2314	2335	aguugagaugggguuuguuggu	160
hsa-miR-101-3p_mock	NM_006924	74	93	ccaagacaguaugauauuagu	157
hsa-miR-182-5p_mock	NM_006924	2020	2043	ccuuuuaagaaauuggccgacuag	162
hsa-miR-182-5p_mock	NM_006924	1006	1030	ccuuuuaagaaauuggccgacuag	161
hsa-miR-23a-3p_mock	NM_006924	1977	1997	gaucuuaucaggcuuccagca	155
hsa-miR-424-3p_mock	NM_006924	2869	2889	auacgagagcuagccgguuca	155
hsa-miR-520h_mock	NM_006924	2124	2148	ucgucguuugccaagcauaaau	158
hsa-miR-96-5p_mock	NM_006924	633	657	cuuuugccugaauuuaaggucuc	167
hsa-miR-765_mock	NM_007275	439	460	ggguuagaaggagguggaaga	157
hsa-miR-98-5p_mock	NM_007275	652	673	uaguuaguuguaguugguuaag	173
hsa-miR-206_mock	NM_012092	201	222	auguaagaaggggguuguugga	155
hsa-let-7i-5p_mock	NM_012102	117	138	uguugugguugguugaaugacu	163
hsa-miR-1_mock	NM_012102	608	628	agguagggauguuaaaauuaau	158
hsa-let-7d-5p_mock	NM_012104	385	406	acaggguauuauuggauuggag	155
hsa-miR-182-5p_mock	NM_012104	1078	1101	ccuuuuaagaaauuggccgacuag	156
hsa-miR-509-3p_mock	NM_012104	680	701	gggaugcuaugguugauugcgu	156
hsa-miR-7-5p_mock	NM_012104	3053	3077	uggacauuaugguuauugguagu	164
hsa-miR-559_mock	NM_012115	343	363	agaacuaaguaaauauaaacc	159
hsa-miR-98-5p_mock	NM_012238	177	199	uaguuaguuguaguugguuaag	157
hsa-miR-135a-5p_mock	NM_014009	268	291	uguugugagucucucuuauauau	160
hsa-let-7d-5p_mock	NM_014143	697	718	acaggguauuauuggauuggag	160
hsa-miR-181a-5p_mock	NM_014143	952	973	uauagcugguaaaggccguuacc	155
hsa-miR-184_mock	NM_014143	1354	1375	ggauuaugagguaagcgcaagg	160
hsa-miR-184_mock	NM_014143	794	816	ggauuaugagguaagcgcaagg	155
hsa-miR-200c-3p_mock	NM_014143	2010	2035	auuauacuugcggagcggaaagu	175
hsa-miR-338-3p_mock	NM_014143	2264	2286	guacuccuuguaucaggugauu	156
hsa-miR-328-3p_mock	NM_014417	795	820	gucuuccguucccccuggcccu	159
hsa-miR-17-5p_mock	NM_014456	1228	1252	cccaugaguauaggggaagcuua	155
hsa-miR-182-5p_mock	NM_014456	518	543	ccuuuuaagaaauuggccgacuag	159
hsa-miR-15a-5p_mock	NM_014795	3721	3741	cguuaacaaguugucuagaugg	162
hsa-miR-30e-5p_mock	NM_014795	2156	2179	guacuauaauagcgcuauagcg	158
hsa-miR-376a-5p_mock	NM_014795	522	543	agccuaaauuuauggugucuuc	158
hsa-miR-7-5p_mock	NM_014795	3019	3041	uggacauuaugguuauugguagu	173
hsa-miR-101-3p_mock	NM_015270	1764	1784	ccaagacaguaugauauuagu	162
hsa-miR-124-3p_mock	NM_015270	441	460	cgaauagguaguccgaggcc	158
hsa-let-7a-5p_mock	NM_015995	837	858	gguauaguaguuguuguaugag	156
hsa-miR-105-5p_mock	NM_015995	1094	1115	uauuuccucgcgacauuggaagc	157
hsa-miR-1285-3p_mock	NM_015995	531	552	agcaagccugucaggauacgua	161
hsa-miR-145-5p_mock	NM_015995	3203	3227	cccccuauacgucgagguuuauc	155
hsa-miR-342-3p_mock	NM_015995	4480	4501	ccuaagcgcgaccuccacuaaua	157
hsa-miR-34a-5p_mock	NM_015995	454	477	cgcuuaggucuguuauggugug	163
hsa-miR-29a-3p_mock	NM_016169	3282	3302	gcacuucuuacaaaagguuacg	156
hsa-miR-200c-3p_mock	NM_016231	661	682	auuauacuugcggagcggaaagu	159
hsa-miR-206_mock	NM_016231	718	739	auguaagaaggggguuguugga	157
hsa-miR-7-5p_mock	NM_016231	1197	1219	uggacauuaugguuauugguagu	156
hsa-miR-802_mock	NM_016231	226	248	ucgcacuaaagucuuaaaaguuc	159
hsa-miR-379-5p_mock	NM_017582	796	816	gucuacgagggagauugugaa	158
hsa-miR-126-3p_mock	NM_017617	1457	1479	gggacgcaucguugauacuaau	158
hsa-miR-520g-3p_mock	NM_019558	1025	1048	acgacauucacacguugguaguuu	155
hsa-miR-126-5p_mock	NM_021111	1139	1159	cguauugcauugaguaucuuc	159
hsa-miR-200c-3p_mock	NM_021111	1016	1038	auuauacuugcggagcggaaagu	161
hsa-miR-7-5p_mock	NM_021111	204	228	uggacauuaugguuauugguagu	156
hsa-miR-520c-3p_mock	NM_021145	242	263	gcuuauuccuaggaaguagguu	162
hsa-miR-15a-5p_mock	NM_021190	170	192	cguuaacaaguugucuagaugg	159
hsa-miR-379-5p_mock	NM_021190	791	811	gucuacgagggagauugugaa	160
hsa-miR-9-5p_mock	NM_021190	960	982	auuuucgcuguaguuuuucggaa	167
hsa-let-7e-5p_mock	NM_021960	1121	1142	aguugaauuagguugggaguug	155
hsa-miR-196a-5p_mock	NM_021960	1376	1397	gguauuugugauguggcuauug	156
hsa-miR-206_mock	NM_021960	792	813	auguaagaaggggguuguugga	168
hsa-miR-135a-5p_mock	NM_022658	103	124	uguugugagucucucuuauauau	167
hsa-miR-181a-5p_mock	NM_022658	1267	1292	uauagcugguaaaggccguuacc	159
hsa-miR-765_mock	NM_022658	1127	1148	ggguuagaaggagguggaaga	162
hsa-let-7c-5p_mock	NM_022763	606	628	uauaguguguguuuguaggagg	159
hsa-miR-101-3p_mock	NM_022763	366	385	ccaagacaguaugauauuagu	157
hsa-miR-27b-3p_mock	NM_022763	1005	1025	caauuaaggcguugccguuuc	163
hsa-miR-124-3p_mock	NM_024016	417	436	cgaauagguaguccgaggcc	156
hsa-miR-182-5p_mock	NM_024408	3045	3069	ccuuuuaagaaauuggccgacuag	158
hsa-miR-27b-3p_mock	NM_024408	775	795	caauuaaggcguugccguuuc	163
hsa-miR-29a-3p_mock	NM_024408	2915	2937	gcacuucuuacaaaagguuacg	159
hsa-miR-30c-5p_mock	NM_024408	852	873	ccccauacucauauggaacuuac	157
hsa-miR-520c-3p_mock	NM_024408	264	286	gcuuauuccuaggaaguagguu	159
hsa-let-7e-5p_mock	NM_024615	3490	3511	aguugaauuagguugggaguug	157
hsa-miR-101-3p_mock	NM_024615	3371	3391	ccaagacaguaugauauuagu	171
hsa-miR-105-5p_mock	NM_024615	2099	2120	uauuuccucgcgacauuggaagc	155
hsa-miR-182-5p_mock	NM_024615	2727	2750	ccuuuuaagaaauuggccgacuag	156
hsa-miR-184_mock	NM_024615	4022	4044	ggauuaugagguaagcgcaagg	155
hsa-miR-200c-3p_mock	NM_024615	1322	1344	auuauacuugcggagcggaaagu	162
hsa-miR-29c-3p_mock	NM_024615	1230	1250	gcacuaauaagucgagcuuuau	158
hsa-miR-30e-5p_mock	NM_024615	2808	2828	guacuauaauagcgcuauagcg	161
hsa-miR-520c-3p_mock	NM_024615	1200	1222	gcuuauuccuaggaaguagguu	163
hsa-miR-559_mock	NM_024615	2656	2677	agaacuaaguaaauauaaacc	163
hsa-miR-223-3p_mock	NM_024674	2875	2896	cagcgccuacauaauaguucuu	168
hsa-let-7a-5p_mock	NM_030621	1107	1128	gguauaguaguuguuguaugag	160
hsa-let-7d-5p_mock	NM_030621	3268	3287	acaggguauuauuggauuggag	155
hsa-miR-15a-5p_mock	NM_030621	3090	3112	cguuaacaaguugucuagaugg	159
hsa-miR-27b-3p_mock	NM_030621	3107	3125	caauuaaggcguugccguuuc	155
hsa-miR-378a-5p_mock	NM_030621	668	689	uacuaucccugcgugucucgcg	160
hsa-miR-675-5p_mock	NM_030621	1078	1105	cgagacuaagcgggugcgucggg	157
hsa-miR-98-5p_mock	NM_030621	3843	3864	uaguuaguuguaguugguuaag	160
hsa-miR-23a-3p_mock	NM_030751	1466	1486	gaucuuaucaggcuuccagca	171
hsa-miR-105-5p_mock	NM_031483	1823	1845	uauuuccucgcgacauuggaagc	162
hsa-miR-182-5p_mock	NM_031483	406	427	ccuuuuaagaaauuggccgacuag	159
hsa-miR-196a-5p_mock	NM_031483	654	675	gguauuugugauguggcuauug	162
hsa-miR-29a-3p_mock	NM_031483	2285	2306	gcacuucuuacaaaagguuacg	168
hsa-miR-29a-3p_mock	NM_032049	695	718	gcacuucuuacaaaagguuacg	155
hsa-miR-125a-5p_mock	NM_032643	30	55	uaucagucaccugcuacccagugu	171
hsa-miR-433-3p_mock	NM_032643	581	602	cugguagucguaacgugugccu	157
hsa-miR-182-5p_mock	NM_033013	270	294	ccuuuuaagaaauuggccgacuag	157
hsa-miR-96-5p_mock	NM_033013	1226	1248	cuuuugccugaauuuaaggucuc	164
hsa-miR-650_mock	NM_033046	139	160	caagagggucgcuggccaacg	157
hsa-miR-182-5p_mock	NM_052827	885	909	ccuuuuaagaaauuggccgacuag	156
hsa-let-7e-5p_mock	NM_052910	1663	1685	aguugaauuagguugggaguug	155
hsa-miR-146a-5p_mock	NM_052910	941	962	auacgcugaugcuggaauaugu	163
hsa-miR-30e-5p_mock	NM_052910	932	954	guacuauaauagcgcuauagcg	163
hsa-miR-637_mock	NM_052910	19	42	cguaucgucugccgugugcguggg	155
hsa-miR-708-5p_mock	NM_052910	1285	1308	acgauuagggaucggcgauacau	155
hsa-miR-9-5p_mock	NM_052910	1145	1167	auuuucgcuguaguuuuucggaa	161
hsa-miR-105-5p_mock	NM_053056	1021	1043	uauuuccucgcgacauuggaagc	161
hsa-miR-17-5p_mock	NM_053056	631	652	cccaugaguauaggggaagcuua	157
hsa-miR-203a_mock	NM_053056	1701	1721	auaaccgaauuuggaguugagc	158
hsa-miR-29a-3p_mock	NM_053056	1804	1826	gcacuucuuacaaaagguuacg	159
hsa-miR-650_mock	NM_053056	2360	2379	caagagggucgcuggccaacg	155
hsa-miR-100-5p_mock	NM_134442	4214	4234	cguugcuauacauccagaagcg	160
hsa-miR-105-5p_mock	NM_134442	1800	1822	uauuuccucgcgacauuggaagc	156
hsa-miR-126-3p_mock	NM_134442	7398	7419	gggacgcaucguugauacuaau	161
hsa-miR-133a-3p_mock	NM_134442	3790	3813	cguauuuccccgagaucuugcc	155
hsa-miR-133b_mock	NM_134442	7056	7076	uugacccguuugcccaucuaca	157
hsa-miR-143-3p_mock	NM_134442	8348	8368	auauaaggaguucagccgucg	167
hsa-miR-15a-5p_mock	NM_134442	4648	4669	cguuaacaaguugucuagaugg	156
hsa-miR-181a-5p_mock	NM_134442	3479	3501	uauagcugguaaaggccguuacc	156
hsa-miR-182-5p_mock	NM_134442	4397	4420	ccuuuuaagaaauuggccgacuag	166
hsa-miR-182-5p_mock	NM_134442	606	630	ccuuuuaagaaauuggccgacuag	161
hsa-miR-193b-3p_mock	NM_134442	1491	1512	acggcuccgacucagaccauuc	160
hsa-miR-26a-5p_mock	NM_134442	2479	2499	aguccucaaugcuaugaaguga	157
hsa-miR-29c-3p_mock	NM_134442	5029	5051	gcacuaauaagucgagcuuuau	162
hsa-miR-30e-5p_mock	NM_134442	3246	3268	guacuauaauagcgcuauagcg	157
hsa-miR-30e-5p_mock	NM_134442	7863	7882	guacuauaauagcgcuauagcg	155
hsa-miR-424-5p_mock	NM_134442	4567	4589	gguacuauucaaaugacgcuua	155
hsa-miR-559_mock	NM_134442	3388	3408	agaacuaaguaaauauaaacc	155
hsa-miR-7-5p_mock	NM_134442	7490	7512	uggacauuaugguuauugguagu	157
hsa-miR-135a-5p_mock	NM_138554	546	567	uguugugagucucucuuauauau	163
hsa-miR-19a-3p_mock	NM_138554	2031	2057	accucuuaauaaauaagcgguga	162
hsa-miR-1_mock	NM_138578	468	491	agguagggauguuaaaauuaau	156
hsa-miR-485-3p_mock	NM_138578	650	673	uuagcuaucuccccgccucgau	162
hsa-miR-7-5p_mock	NM_138578	598	617	uggacauuaugguuauugguagu	156
hsa-miR-103a-3p_mock	NM_138621	2366	2387	agcgguaaguuucgaagacaguc	163
hsa-miR-105-5p_mock	NM_138621	2156	2177	uauuuccucgcgacauuggaagc	160
hsa-miR-126-5p_mock	NM_138621	4124	4143	cguauugcauugaguaucuuc	158
hsa-miR-146a-5p_mock	NM_138621	4031	4053	auacgcugaugcuggaauaugu	159
hsa-miR-182-5p_mock	NM_138621	1529	1551	ccuuuuaagaaauuggccgacuag	155
hsa-miR-27b-3p_mock	NM_138621	2876	2896	caauuaaggcguugccguuuc	158
hsa-miR-509-3p_mock	NM_138621	1074	1096	gggaugcuaugguugauugcgu	157
hsa-let-7d-5p_mock	NM_138973	385	406	acaggguauuauuggauuggag	155
hsa-miR-182-5p_mock	NM_138973	1078	1101	ccuuuuaagaaauuggccgacuag	156
hsa-miR-509-3p_mock	NM_138973	680	701	gggaugcuaugguugauugcgu	156
hsa-miR-7-5p_mock	NM_138973	3053	3077	uggacauuaugguuauugguagu	164
hsa-miR-101-3p_mock	NM_139033	244	264	ccaagacaguaugauauuagu	155
hsa-miR-17-5p_mock	NM_145341	1228	1252	cccaugaguauaggggaagcuua	155
hsa-miR-182-5p_mock	NM_145341	518	543	ccuuuuaagaaauuggccgacuag	159
hsa-miR-105-5p_mock	NM_152860	719	742	uauuuccucgcgacauuggaagc	155
hsa-miR-206_mock	NM_152860	394	417	auguaagaaggggguuguugga	159
hsa-miR-338-3p_mock	NM_152860	627	649	guacuccuuguaucaggugauu	158
hsa-miR-17-5p_mock	NM_170735	1088	1110	cccaugaguauaggggaagcuua	157
hsa-miR-29a-3p_mock	NM_170735	2598	2622	gcacuucuuacaaaagguuacg	162
hsa-miR-29a-3p_mock	NM_170735	1046	1067	gcacuucuuacaaaagguuacg	156
hsa-miR-324-5p_mock	NM_170735	1236	1258	cugccgguaaguuuccggacucg	156
hsa-miR-494-3p_mock	NM_170735	409	430	gagaacgaaacccuuaacuagc	156
hsa-miR-559_mock	NM_170735	580	599	agaacuaaguaaauauaaacc	160
hsa-miR-100-5p_mock	NM_175848	261	284	cguugcuauacauccagaagcg	156
hsa-miR-10b-5p_mock	NM_175848	440	464	ccacacgugaugauauagugcuu	156
hsa-miR-520c-3p_mock	NM_175848	1204	1224	gcuuauuccuaggaaguagguu	165
hsa-let-7a-5p_mock	NM_177438	1107	1128	gguauaguaguuguuguaugag	160
hsa-let-7d-5p_mock	NM_177438	3268	3287	acaggguauuauuggauuggag	155
hsa-miR-15a-5p_mock	NM_177438	3090	3112	cguuaacaaguugucuagaugg	159
hsa-miR-27b-3p_mock	NM_177438	3107	3125	caauuaaggcguugccguuuc	155
hsa-miR-378a-5p_mock	NM_177438	668	689	uacuaucccugcgugucucgcg	160
hsa-miR-675-5p_mock	NM_177438	1078	1105	cgagacuaagcgggugcgucggg	157
hsa-miR-98-5p_mock	NM_177438	3843	3864	uaguuaguuguaguugguuaag	160
hsa-let-7i-5p_mock	NM_181523	243	262	uguugugguugguugaaugacu	161
hsa-miR-105-5p_mock	NM_181523	3639	3660	uauuuccucgcgacauuggaagc	155
hsa-miR-182-5p_mock	NM_181523	2470	2495	ccuuuuaagaaauuggccgacuag	160
hsa-miR-182-5p_mock	NM_181523	930	951	ccuuuuaagaaauuggccgacuag	158
hsa-miR-30c-5p_mock	NM_181523	3138	3160	ccccauacucauauggaacuuac	166
hsa-miR-376a-5p_mock	NM_181523	2536	2555	agccuaaauuuauggugucuuc	156
hsa-miR-509-3p_mock	NM_181523	2843	2864	gggaugcuaugguugauugcgu	155
hsa-let-7i-5p_mock	NM_181524	243	262	uguugugguugguugaaugacu	161
hsa-miR-105-5p_mock	NM_181524	3639	3660	uauuuccucgcgacauuggaagc	155
hsa-miR-182-5p_mock	NM_181524	2470	2495	ccuuuuaagaaauuggccgacuag	160
hsa-miR-182-5p_mock	NM_181524	930	951	ccuuuuaagaaauuggccgacuag	158
hsa-miR-30c-5p_mock	NM_181524	3138	3160	ccccauacucauauggaacuuac	166
hsa-miR-376a-5p_mock	NM_181524	2536	2555	agccuaaauuuauggugucuuc	156
hsa-miR-509-3p_mock	NM_181524	2843	2864	gggaugcuaugguugauugcgu	155
hsa-miR-206_mock	NM_181659	1028	1048	auguaagaaggggguuguugga	158
hsa-miR-29b-3p_mock	NM_181659	2146	2168	cgauuugcaaucucuauuagaag	173
hsa-miR-372-3p_mock	NM_181833	163	187	gauagggucguuguaaugcacca	155
hsa-let-7e-5p_mock	NM_182763	1110	1131	aguugaauuagguugggaguug	155
hsa-miR-196a-5p_mock	NM_182763	1365	1386	gguauuugugauguggcuauug	156
hsa-miR-206_mock	NM_182763	781	802	auguaagaaggggguuguugga	168
hsa-miR-101-3p_mock	NM_182907	445	465	ccaagacaguaugauauuagu	158
hsa-miR-105-5p_mock	NM_182907	1339	1360	uauuuccucgcgacauuggaagc	162
hsa-miR-520g-3p_mock	NM_182907	2249	2271	acgacauucacacguugguaguuu	155
hsa-miR-9-5p_mock	NM_182907	931	953	auuuucgcuguaguuuuucggaa	169
hsa-miR-196a-5p_mock	NM_198159	2766	2788	gguauuugugauguggcuauug	155
hsa-miR-19a-3p_mock	NM_198159	1979	2002	accucuuaauaaauaagcgguga	160
hsa-miR-29b-3p_mock	NM_198159	2055	2076	cgauuugcaaucucuauuagaag	160
hsa-miR-365b-3p_mock	NM_198159	1882	1904	ucaccuaagaaauuauucaccu	159
hsa-miR-105-5p_mock	NM_198256	800	822	uauuuccucgcgacauuggaagc	157
hsa-miR-133a-3p_mock	NM_198256	1837	1859	cguauuuccccgagaucuugcc	155
hsa-miR-181a-5p_mock	NM_199168	644	666	uauagcugguaaaggccguuacc	159
hsa-miR-9-5p_mock	NM_199168	1028	1049	auuuucgcuguaguuuuucggaa	163
hsa-miR-181a-5p_mock	NM_201414	114	136	uauagcugguaaaggccguuacc	157
hsa-miR-100-5p_mock	NM_206866	2684	2705	cguugcuauacauccagaagcg	159
hsa-miR-182-5p_mock	NM_206866	2610	2633	ccuuuuaagaaauuggccgacuag	173
hsa-miR-182-5p_mock	NM_206866	3160	3185	ccuuuuaagaaauuggccgacuag	160
hsa-miR-296-5p_mock	NM_206866	1135	1155	cccacaccggccuugguccua	156
hsa-miR-338-3p_mock	NM_206866	1383	1405	guacuccuuguaucaggugauu	162
hsa-miR-520c-3p_mock	NM_206866	277	297	gcuuauuccuaggaaguagguu	158
hsa-miR-637_mock	NM_206866	2826	2849	cguaucgucugccgugugcguggg	165
hsa-let-7a-5p_mock	NM_207304	1124	1146	gguauaguaguuguuguaugag	155
hsa-let-7c-5p_mock	NM_207304	1123	1144	uauaguguguguuuguaggagg	155
hsa-let-7i-5p_mock	NM_207304	12	34	uguugugguugguugaaugacu	159
hsa-miR-18a-5p_mock	NM_207304	2488	2510	guacuaguagugugccagaaaug	161
hsa-miR-196a-5p_mock	NM_207304	2381	2402	gguauuugugauguggcuauug	157
hsa-miR-200c-3p_mock	NM_207304	1067	1089	auuauacuugcggagcggaaagu	161
hsa-miR-29a-3p_mock	NM_207304	671	691	gcacuucuuacaaaagguuacg	156
hsa-miR-302d-3p_mock	NM_207304	426	447	aguaucgggcuuuuguucgaauu	155
