# Supplementary material for: mirMark: a site-level and UTR-level classifier for miRNA target prediction
Source: Genome Biol. 2014 Oct 25;15(10):500. doi: 10.1186/s13059-014-0500-5 (PMC4243195; doi:10.1186/s13059-014-0500-5)
Supplement: Additional file 5: Table S5. — CSV file of UTR-level human mock miRNA-gene pairs. [file 13059_2014_500_MOESM5_ESM.csv]

hsa-miR-122-5p_mock	NM_000034	ALDOA	gaauaggaguuguguuggguuc
hsa-miR-106b-5p_mock	NM_000038	APC	ggcaauuaaugauguacgcga
hsa-miR-155-5p_mock	NM_000038	APC	gguguauaguggucaaucaauug
hsa-miR-27a-3p_mock	NM_000038	APC	cucgaccuaguccuugguaga
hsa-miR-124-3p_mock	NM_000044	AR	gcccgguugcugaagaacga
hsa-miR-185-5p_mock	NM_000044	AR	ggcgaagcuaaugcaagaugug
hsa-miR-488-5p_mock	NM_000044	AR	gcgaucuccacaucaaaacug
hsa-miR-101-3p_mock	NM_000051	ATM	gugacuauaaugccaauuaag
hsa-miR-101-5p_mock	NM_000051	ATM	guuaauagggccuuucagucac
hsa-miR-1245a_mock	NM_000059	BRCA2	gcuuacaacuuacuagaagga
hsa-miR-146a-5p_mock	NM_000059	BRCA2	ucuugcggguaguaugcuaaaa
hsa-miR-146a-5p_mock	NM_000074	CD40LG	ucuugcggguaguaugcuaaaa
hsa-miR-124-3p_mock	NM_000075	CDK4	gcccgguugcugaagaacga
hsa-miR-24-3p_mock	NM_000075	CDK4	ggccugaggaaagcgucuauac
hsa-miR-221-3p_mock	NM_000076	CDKN1C	gcccauaguguaugcuuggucuu
hsa-miR-222-3p_mock	NM_000076	CDKN1C	ccgacguccaguuaugauggu
hsa-miR-92b-3p_mock	NM_000076	CDKN1C	ucccgcugucuuccccgguaac
hsa-miR-133a-3p_mock	NM_000088	COL1A1	ucaacccccgcuguugcguuau
hsa-miR-143-3p_mock	NM_000088	COL1A1	cacgcauaaagacgguugguu
hsa-miR-218-5p_mock	NM_000088	COL1A1	uacuaguguugucagauucuc
hsa-miR-29b-3p_mock	NM_000088	COL1A1	ggcaauuauccacuagauaguuu
hsa-miR-29c-3p_mock	NM_000088	COL1A1	cgcaacaguauauuagcauuug
hsa-let-7g-5p_mock	NM_000089	COL1A2	gauacugauggugauuuuaggu
hsa-miR-29c-3p_mock	NM_000089	COL1A2	cgcaacaguauauuagcauuug
hsa-miR-29a-3p_mock	NM_000090	COL3A1	gcuacugauaacguuacagauc
hsa-miR-29b-3p_mock	NM_000090	COL3A1	ggcaauuauccacuagauaguuu
hsa-miR-29c-3p_mock	NM_000090	COL3A1	cgcaacaguauauuagcauuug
hsa-miR-29c-3p_mock	NM_000094	COL7A1	cgcaacaguauauuagcauuug
hsa-let-7f-5p_mock	NM_000103	CYP19A1	aauagaguaguuuuuagggguu
hsa-miR-106a-5p_mock	NM_000103	CYP19A1	cgaagcuauuaaaguucggggaa
hsa-miR-19b-3p_mock	NM_000103	CYP19A1	agcgguaacuaaaaugccucuaa
hsa-miR-124-3p_mock	NM_000104	CYP1B1	gcccgguugcugaagaacga
hsa-miR-27b-3p_mock	NM_000104	CYP1B1	uauugccgcuuuuaggaccga
hsa-miR-192-5p_mock	NM_000122	ERCC3	cgaucugagucauauaccgac
hsa-miR-130a-3p_mock	NM_000125	ESR1	ccgucguaaaaaugugaggaua
hsa-miR-181a-5p_mock	NM_000125	ESR1	ccguauuugggagucuaacgcaa
hsa-miR-181b-5p_mock	NM_000125	ESR1	gguuaagucauuaugcucggguc
hsa-miR-18a-5p_mock	NM_000125	ESR1	ucguaagagauugaucgugcaga
hsa-miR-18b-5p_mock	NM_000125	ESR1	gggacauugauagauagugcuuc
hsa-miR-193b-3p_mock	NM_000125	ESR1	cucccguacuggccaccauaag
hsa-miR-19a-3p_mock	NM_000125	ESR1	acuaucgauaacgaugauaaguc
hsa-miR-19b-3p_mock	NM_000125	ESR1	agcgguaacuaaaaugccucuaa
hsa-miR-206_mock	NM_000125	ESR1	guauaguauuauggagggggag
hsa-miR-20b-5p_mock	NM_000125	ESR1	cuuguacgaugcggacaggauaa
hsa-miR-22-3p_mock	NM_000125	ESR1	gaagagucgcgcuauaaucuga
hsa-miR-221-3p_mock	NM_000125	ESR1	gcccauaguguaugcuuggucuu
hsa-miR-222-3p_mock	NM_000125	ESR1	ccgacguccaguuaugauggu
hsa-miR-26a-5p_mock	NM_000125	ESR1	cgucagcugaucaaauuauagg
hsa-miR-29b-3p_mock	NM_000125	ESR1	ggcaauuauccacuagauaguuu
hsa-miR-302c-3p_mock	NM_000125	ESR1	ugcguacggcaucuauuuagugu
hsa-miR-29c-3p_mock	NM_000138	FBN1	cgcaacaguauauuagcauuug
hsa-miR-100-5p_mock	NM_000142	FGFR3	acuccgaguguaaaccguugca
hsa-miR-99a-5p_mock	NM_000142	FGFR3	cgacugcauugcgugaccuaua
hsa-miR-1_mock	NM_000161	GCH1	auuaagauuggaaauuagagug
hsa-miR-1_mock	NM_000165	GJA1	auuaagauuggaaauuagagug
hsa-miR-206_mock	NM_000165	GJA1	guauaguauuauggagggggag
hsa-miR-124-3p_mock	NM_000177	GSN	gcccgguugcugaagaacga
hsa-miR-124-3p_mock	NM_000183	HADHB	gcccgguugcugaagaacga
hsa-miR-146a-5p_mock	NM_000186	CFH	ucuugcggguaguaugcuaaaa
hsa-miR-125a-5p_mock	NM_000189	HK2	acccuccagaacaucuguguucug
hsa-miR-125b-5p_mock	NM_000189	HK2	ccacgauauucgugcaauuccg
hsa-miR-143-3p_mock	NM_000189	HK2	cacgcauaaagacgguugguu
hsa-miR-1256_mock	NM_000201	ICAM1	auugccgugcguuaucauacac
hsa-miR-155-5p_mock	NM_000201	ICAM1	gguguauaguggucaaucaauug
hsa-miR-17-3p_mock	NM_000201	ICAM1	aguauauguugcgcgggaccaa
hsa-miR-17-5p_mock	NM_000201	ICAM1	gaauuaagacuacacgcggugug
hsa-miR-21-5p_mock	NM_000201	ICAM1	uuaugcuuggaauagucuagca
hsa-miR-221-3p_mock	NM_000201	ICAM1	gcccauaguguaugcuuggucuu
hsa-miR-222-3p_mock	NM_000201	ICAM1	ccgacguccaguuaugauggu
hsa-miR-31-5p_mock	NM_000201	ICAM1	gguccgggugaaaauuccaga
hsa-let-7a-5p_mock	NM_000212	ITGB3	gaguaggguugauuauguauug
hsa-miR-204-5p_mock	NM_000213	ITGB4	acuuucguuucccauugcuucc
hsa-miR-141-3p_mock	NM_000214	JAG1	auuuucgaaagauagcugacgg
hsa-miR-200c-3p_mock	NM_000214	JAG1	gucgaauaugggucaagcguuaa
hsa-miR-21-5p_mock	NM_000214	JAG1	uuaugcuuggaauagucuagca
hsa-miR-34a-5p_mock	NM_000214	JAG1	gcgauucugugcuuggauuggu
hsa-miR-34b-3p_mock	NM_000214	JAG1	accccauacuaucucaaaucgc
hsa-miR-524-5p_mock	NM_000214	JAG1	ccacuacguaauggcacguuaa
hsa-miR-133a-3p_mock	NM_000218	KCNQ1	ucaacccccgcuguugcguuau
hsa-miR-1_mock	NM_000219	KCNE1	auuaagauuggaaauuagagug
hsa-miR-146b-5p_mock	NM_000222	KIT	cgcuauaacuguaaugaaggcu
hsa-miR-221-3p_mock	NM_000222	KIT	gcccauaguguaugcuuggucuu
hsa-miR-222-3p_mock	NM_000222	KIT	ccgacguccaguuaugauggu
hsa-miR-218-5p_mock	NM_000228	LAMB3	uacuaguguugucagauucuc
hsa-miR-29a-3p_mock	NM_000237	LPL	gcuacugauaacguuacagauc
hsa-miR-22-3p_mock	NM_000240	MAOA	gaagagucgcgcuauaaucuga
hsa-miR-1_mock	NM_000245	MET	auuaagauuggaaauuagagug
hsa-miR-133b_mock	NM_000245	MET	guacacuacccuccgcuuuagu
hsa-miR-199a-3p_mock	NM_000245	MET	uucguaagccuauagcaguuga
hsa-miR-206_mock	NM_000245	MET	guauaguauuauggagggggag
hsa-miR-23b-3p_mock	NM_000245	MET	uaccacguuaucagcaugagc
hsa-miR-31-5p_mock	NM_000245	MET	gguccgggugaaaauuccaga
hsa-miR-340-5p_mock	NM_000245	MET	guauaaacaacuuugagaguau
hsa-miR-34a-5p_mock	NM_000245	MET	gcgauucugugcuuggauuggu
hsa-miR-34b-3p_mock	NM_000245	MET	accccauacuaucucaaaucgc
hsa-miR-34b-5p_mock	NM_000245	MET	agcgguaauaguugugcuaucug
hsa-miR-34c-5p_mock	NM_000245	MET	auaaucguacgguuagcgguugg
hsa-miR-449a_mock	NM_000245	MET	guuaguucguggguauguuagc
hsa-miR-449b-5p_mock	NM_000245	MET	accgcggaguuggauuguguua
hsa-miR-562_mock	NM_000245	MET	agucuacgcuugauaucaag
hsa-miR-373-3p_mock	NM_000247	MICA	agugucguuaggguacuugugug
hsa-miR-520b_mock	NM_000247	MICA	ugguagggcauucuaguauac
hsa-miR-155-5p_mock	NM_000249	MLH1	gguguauaguggucaaucaauug
hsa-miR-31-5p_mock	NM_000249	MLH1	gguccgggugaaaauuccaga
hsa-miR-155-5p_mock	NM_000251	MSH2	gguguauaguggucaaucaauug
hsa-miR-15a-5p_mock	NM_000251	MSH2	gccuagauauuaaguuggcagu
hsa-miR-16-5p_mock	NM_000251	MSH2	uauaaacgcguugaagacgugc
hsa-miR-21-5p_mock	NM_000251	MSH2	uuaugcuuggaauagucuagca
hsa-miR-145-5p_mock	NM_000259	MYO5A	cucaugacuuuccgauaggcucc
hsa-miR-212-3p_mock	NM_000264	PTCH1	ccaaucccgauggccguaacu
hsa-miR-1_mock	NM_000270	PNP	auuaagauuggaaauuagagug
hsa-miR-133a-3p_mock	NM_000270	PNP	ucaacccccgcuguugcguuau
hsa-miR-33a-5p_mock	NM_000271	NPC1	uaauuaugguaggucuugcgc
hsa-miR-1_mock	NM_000274	OAT	auuaagauuggaaauuagagug
hsa-miR-10b-5p_mock	NM_000280	PAX6	uaguuaacuaccugggucaaucg
hsa-miR-27a-3p_mock	NM_000288	PEX7	cucgaccuaguccuugguaga
hsa-miR-489-3p_mock	NM_000288	PEX7	cgcuaacggucgucauaaaagc
hsa-miR-106b-5p_mock	NM_000297	PKD2	ggcaauuaaugauguacgcga
hsa-miR-17-5p_mock	NM_000297	PKD2	gaauuaagacuacacgcggugug
hsa-miR-103a-3p_mock	NM_000314	PTEN	cgauuagaagcuggaaaugcguc
hsa-miR-106b-5p_mock	NM_000314	PTEN	ggcaauuaaugauguacgcga
hsa-miR-107_mock	NM_000314	PTEN	ccaugcagugaauuucagagagc
hsa-miR-141-3p_mock	NM_000314	PTEN	auuuucgaaagauagcugacgg
hsa-miR-144-3p_mock	NM_000314	PTEN	uuaacagcuaaauuuugagg
hsa-miR-17-5p_mock	NM_000314	PTEN	gaauuaagacuacacgcggugug
hsa-miR-18a-5p_mock	NM_000314	PTEN	ucguaagagauugaucgugcaga
hsa-miR-19a-3p_mock	NM_000314	PTEN	acuaucgauaacgaugauaaguc
hsa-miR-19b-3p_mock	NM_000314	PTEN	agcgguaacuaaaaugccucuaa
hsa-miR-20a-5p_mock	NM_000314	PTEN	cuacguaauagaauguuagggug
hsa-miR-21-5p_mock	NM_000314	PTEN	uuaugcuuggaauagucuagca
hsa-miR-214-3p_mock	NM_000314	PTEN	cgagcacggaaaucgagccaga
hsa-miR-216a-5p_mock	NM_000314	PTEN	agucgacuucagcuucgaauga
hsa-miR-217_mock	NM_000314	PTEN	cuauaaguuaaugagcaggcugc
hsa-miR-22-3p_mock	NM_000314	PTEN	gaagagucgcgcuauaaucuga
hsa-miR-221-3p_mock	NM_000314	PTEN	gcccauaguguaugcuuggucuu
hsa-miR-222-3p_mock	NM_000314	PTEN	ccgacguccaguuaugauggu
hsa-miR-23a-3p_mock	NM_000314	PTEN	uacgcugcauagcuaucgcua
hsa-miR-23b-3p_mock	NM_000314	PTEN	uaccacguuaucagcaugagc
hsa-miR-26a-5p_mock	NM_000314	PTEN	cgucagcugaucaaauuauagg
hsa-miR-29a-3p_mock	NM_000314	PTEN	gcuacugauaacguuacagauc
hsa-miR-29b-3p_mock	NM_000314	PTEN	ggcaauuauccacuagauaguuu
hsa-miR-494-3p_mock	NM_000314	PTEN	acgauccaagaguacagacacu
hsa-miR-519a-3p_mock	NM_000314	PTEN	gcguuuaaagccgauuuaguau
hsa-miR-519c-3p_mock	NM_000314	PTEN	aggcguaaaauuauugaugcuu
hsa-miR-519d-3p_mock	NM_000314	PTEN	ucuaaaagccgcguuauucggc
hsa-miR-93-5p_mock	NM_000314	PTEN	gugucgcuuuggaggaagaaucc
hsa-miR-106a-5p_mock	NM_000321	RB1	cgaagcuauuaaaguucggggaa
hsa-miR-106b-5p_mock	NM_000321	RB1	ggcaauuaaugauguacgcga
hsa-miR-132-3p_mock	NM_000321	RB1	gaauccgaucugaaccucggau
hsa-miR-17-5p_mock	NM_000321	RB1	gaauuaagacuacacgcggugug
hsa-miR-192-5p_mock	NM_000321	RB1	cgaucugagucauauaccgac
hsa-miR-20a-5p_mock	NM_000321	RB1	cuacguaauagaauguuagggug
hsa-miR-212-3p_mock	NM_000321	RB1	ccaaucccgauggccguaacu
hsa-miR-26a-5p_mock	NM_000321	RB1	cgucagcugaucaaauuauagg
hsa-miR-335-5p_mock	NM_000321	RB1	uagucagagcaauaaauaaaacg
hsa-miR-675-5p_mock	NM_000321	RB1	gaugcgacggggggcgaccaguu
hsa-miR-101-3p_mock	NM_000332	ATXN1	gugacuauaaugccaauuaag
hsa-miR-130a-3p_mock	NM_000332	ATXN1	ccgucguaaaaaugugaggaua
hsa-miR-19a-3p_mock	NM_000332	ATXN1	acuaucgauaacgaugauaaguc
hsa-miR-19b-3p_mock	NM_000332	ATXN1	agcgguaacuaaaaugccucuaa
hsa-miR-153-3p_mock	NM_000345	SNCA	guaauuacuaauacgaaucgcg
hsa-miR-7-5p_mock	NM_000345	SNCA	ucuuaaaguuaugggugugaugu
hsa-miR-1_mock	NM_000346	SOX9	auuaagauuggaaauuagagug
hsa-miR-101-3p_mock	NM_000346	SOX9	gugacuauaaugccaauuaag
hsa-miR-21-5p_mock	NM_000358	TGFBI	uuaugcuuggaauagucuagca
hsa-miR-9-5p_mock	NM_000358	TGFBI	cacguuuuguuugcgaguauauu
hsa-miR-1_mock	NM_000362	TIMP3	auuaagauuggaaauuagagug
hsa-miR-103a-3p_mock	NM_000362	TIMP3	cgauuagaagcuggaaaugcguc
hsa-miR-181b-5p_mock	NM_000362	TIMP3	gguuaagucauuaugcucggguc
hsa-miR-21-5p_mock	NM_000362	TIMP3	uuaugcuuggaauagucuagca
hsa-miR-221-3p_mock	NM_000362	TIMP3	gcccauaguguaugcuuggucuu
hsa-miR-222-3p_mock	NM_000362	TIMP3	ccgacguccaguuaugauggu
hsa-miR-15a-5p_mock	NM_000365	TPI1	gccuagauauuaaguuggcagu
hsa-miR-16-5p_mock	NM_000365	TPI1	uauaaacgcguugaagacgugc
hsa-let-7a-5p_mock	NM_000376	VDR	gaguaggguugauuauguauug
hsa-miR-125b-5p_mock	NM_000376	VDR	ccacgauauucgugcaauuccg
hsa-miR-27b-3p_mock	NM_000376	VDR	uauugccgcuuuuaggaccga
hsa-miR-146a-5p_mock	NM_000386	BLMH	ucuugcggguaguaugcuaaaa
hsa-miR-135b-5p_mock	NM_000388	CASR	ucggauuaucgcgucuuuuauau
hsa-miR-31-5p_mock	NM_000388	CASR	gguccgggugaaaauuccaga
hsa-miR-150-5p_mock	NM_000399	EGR2	guccaccuucccaugagucauc
hsa-miR-1_mock	NM_000402	G6PD	auuaagauuggaaauuagagug
hsa-miR-155-5p_mock	NM_000416	IFNGR1	gguguauaguggucaaucaauug
hsa-miR-196a-5p_mock	NM_000424	KRT5	gcguauugauugauuugugugg
hsa-miR-146a-5p_mock	NM_000425	L1CAM	ucuugcggguaguaugcuaaaa
hsa-miR-1_mock	NM_000435	NOTCH3	auuaagauuggaaauuagagug
hsa-miR-150-5p_mock	NM_000435	NOTCH3	guccaccuucccaugagucauc
hsa-miR-206_mock	NM_000435	NOTCH3	guauaguauuauggagggggag
hsa-miR-616-3p_mock	NM_000446	PON1	aguugcgagaaggacuuuggug
hsa-miR-1256_mock	NM_000450	SELE	auugccgugcguuaucauacac
hsa-miR-155-5p_mock	NM_000450	SELE	gguguauaguggucaaucaauug
hsa-miR-17-3p_mock	NM_000450	SELE	aguauauguugcgcgggaccaa
hsa-miR-17-5p_mock	NM_000450	SELE	gaauuaagacuacacgcggugug
hsa-miR-221-3p_mock	NM_000450	SELE	gcccauaguguaugcuuggucuu
hsa-miR-222-3p_mock	NM_000450	SELE	ccgacguccaguuaugauggu
hsa-miR-31-5p_mock	NM_000450	SELE	gguccgggugaaaauuccaga
hsa-miR-377-3p_mock	NM_000454	SOD1	cgauacugcuagaauacuauac
hsa-miR-204-5p_mock	NM_000461	THRB	acuuucguuucccauugcuucc
hsa-miR-27a-3p_mock	NM_000461	THRB	cucgaccuaguccuugguaga
hsa-miR-214-3p_mock	NM_000474	TWIST1	cgagcacggaaaucgagccaga
hsa-miR-204-5p_mock	NM_000478	ALPL	acuuucguuucccauugcuucc
hsa-let-7a-5p_mock	NM_000484	APP	gaguaggguugauuauguauug
hsa-let-7d-5p_mock	NM_000484	APP	gcuaugagugggaguuauaaug
hsa-miR-101-3p_mock	NM_000484	APP	gugacuauaaugccaauuaag
hsa-miR-106a-5p_mock	NM_000484	APP	cgaagcuauuaaaguucggggaa
hsa-miR-106b-5p_mock	NM_000484	APP	ggcaauuaaugauguacgcga
hsa-miR-130a-3p_mock	NM_000484	APP	ccgucguaaaaaugugaggaua
hsa-miR-15a-5p_mock	NM_000484	APP	gccuagauauuaaguuggcagu
hsa-miR-17-5p_mock	NM_000484	APP	gaauuaagacuacacgcggugug
hsa-miR-20a-5p_mock	NM_000484	APP	cuacguaauagaauguuagggug
hsa-miR-520c-3p_mock	NM_000484	APP	uauuccggauauagguuggacu
hsa-miR-433-3p_mock	NM_000492	CFTR	agucugcguguuacagucgcgu
hsa-miR-509-3p_mock	NM_000492	CFTR	ggcguguuaguuuagggucuag
hsa-miR-125b-5p_mock	NM_000499	CYP1A1	ccacgauauucgugcaauuccg
hsa-miR-124-3p_mock	NM_000527	LDLR	gcccgguugcugaagaacga
hsa-miR-128-3p_mock	NM_000527	LDLR	agcccacuguuacggcauuuu
hsa-miR-380-5p_mock	NM_000546	TP53	cgguguaauacgcagccgaauu
hsa-miR-23b-3p_mock	NM_000551	VHL	uaccacguuaucagcaugagc
hsa-miR-128-3p_mock	NM_000555	DCX	agcccacuguuacggcauuuu
hsa-miR-106a-5p_mock	NM_000572	IL10	cgaagcuauuaaaguucggggaa
hsa-miR-191-5p_mock	NM_000575	IL1A	cccacgauaacaauggaggcaac
hsa-miR-21-5p_mock	NM_000576	IL1B	uuaugcuuggaauagucuagca
hsa-miR-299-5p_mock	NM_000582	SPP1	ucgaaguuauucucguccacac
hsa-miR-146a-5p_mock	NM_000584	IL8	ucuugcggguaguaugcuaaaa
hsa-miR-155-5p_mock	NM_000584	IL8	gguguauaguggucaaucaauug
hsa-miR-17-5p_mock	NM_000584	IL8	gaauuaagacuacacgcggugug
hsa-miR-20a-5p_mock	NM_000584	IL8	cuacguaauagaauguuagggug
hsa-miR-181c-5p_mock	NM_000586	IL2	cggcauagcuaauuucauacgg
hsa-miR-346_mock	NM_000593	TAP1	uucgcucggcuccuggcucucca
hsa-miR-19a-3p_mock	NM_000594	TNF	acuaucgauaacgaugauaaguc
hsa-miR-203a_mock	NM_000594	TNF	uuuagcuacgguaacagagagu
hsa-miR-126-3p_mock	NM_000597	IGFBP2	gaauaagcuccuguugagugca
hsa-miR-140-5p_mock	NM_000599	IGFBP5	agguaugauaguucucgguucc
hsa-let-7a-5p_mock	NM_000600	IL6	gaguaggguugauuauguauug
hsa-miR-26a-5p_mock	NM_000600	IL6	cgucagcugaucaaauuauagg
hsa-miR-365a-3p_mock	NM_000600	IL6	ucccauacaaaguacuuuauca
hsa-miR-124-3p_mock	NM_000611	CD59	gcccgguugcugaagaacga
hsa-let-7a-5p_mock	NM_000612	IGF2	gaguaggguugauuauguauug
hsa-miR-125b-5p_mock	NM_000612	IGF2	ccacgauauucgugcaauuccg
hsa-miR-150-5p_mock	NM_000612	IGF2	guccaccuucccaugagucauc
hsa-miR-615-5p_mock	NM_000612	IGF2	gcguguaccucgugccgggggc
hsa-miR-122-5p_mock	NM_000615	NCAM1	gaauaggaguuguguuggguuc
hsa-miR-15a-5p_mock	NM_000619	IFNG	gccuagauauuaaguuggcagu
hsa-miR-15b-5p_mock	NM_000619	IFNG	auagcguaccgacuucauuaag
hsa-miR-16-5p_mock	NM_000619	IFNG	uauaaacgcguugaagacgugc
hsa-miR-29b-3p_mock	NM_000619	IFNG	ggcaauuauccacuagauaguuu
hsa-miR-409-3p_mock	NM_000619	IFNG	acuaguggggcucucgcauauc
hsa-miR-1_mock	NM_000633	BCL2	auuaagauuggaaauuagagug
hsa-miR-143-3p_mock	NM_000633	BCL2	cacgcauaaagacgguugguu
hsa-miR-153-3p_mock	NM_000633	BCL2	guaauuacuaauacgaaucgcg
hsa-miR-15a-5p_mock	NM_000633	BCL2	gccuagauauuaaguuggcagu
hsa-miR-15b-5p_mock	NM_000633	BCL2	auagcguaccgacuucauuaag
hsa-miR-16-5p_mock	NM_000633	BCL2	uauaaacgcguugaagacgugc
hsa-miR-17-5p_mock	NM_000633	BCL2	gaauuaagacuacacgcggugug
hsa-miR-181a-5p_mock	NM_000633	BCL2	ccguauuugggagucuaacgcaa
hsa-miR-20a-5p_mock	NM_000633	BCL2	cuacguaauagaauguuagggug
hsa-miR-296-5p_mock	NM_000633	BCL2	cgucuaaccgcucgcccgauc
hsa-miR-34a-5p_mock	NM_000633	BCL2	gcgauucugugcuuggauuggu
hsa-miR-222-3p_mock	NM_000636	SOD2	ccgacguccaguuaugauggu
hsa-miR-21-5p_mock	NM_000639	FASLG	uuaugcuuggaauagucuagca
hsa-miR-204-5p_mock	NM_000641	IL11	acuuucguuucccauugcuucc
hsa-miR-211-5p_mock	NM_000641	IL11	uauuuccuuuccccgucugccu
hsa-miR-379-5p_mock	NM_000641	IL11	acgacuguggaaguguuagga
hsa-miR-15a-5p_mock	NM_000657	BCL2	gccuagauauuaaguuggcagu
hsa-miR-16-5p_mock	NM_000657	BCL2	uauaaacgcguugaagacgugc
hsa-miR-24-3p_mock	NM_000660	TGFB1	ggccugaggaaagcgucuauac
hsa-miR-633_mock	NM_000660	TGFB1	aaccuaaaaaaucuucguaauca
hsa-miR-128-3p_mock	NM_000676	ADORA2B	agcccacuguuacggcauuuu
hsa-miR-27b-3p_mock	NM_000676	ADORA2B	uauugccgcuuuuaggaccga
hsa-miR-155-5p_mock	NM_000685	AGTR1	gguguauaguggucaaucaauug
hsa-miR-145-5p_mock	NM_000691	ALDH3A1	cucaugacuuuccgauaggcucc
hsa-miR-124-3p_mock	NM_000696	ALDH9A1	gcccgguugcugaagaacga
hsa-miR-196a-5p_mock	NM_000700	ANXA1	gcguauugauugauuugugugg
hsa-miR-122-5p_mock	NM_000702	ATP1A2	gaauaggaguuguguuggguuc
hsa-miR-133a-3p_mock	NM_000719	CACNA1C	ucaacccccgcuguugcguuau
hsa-miR-107_mock	NM_000738	CHRM1	ccaugcagugaauuucagagagc
hsa-miR-130a-3p_mock	NM_000757	CSF1	ccgucguaaaaaugugaggaua
hsa-let-7b-5p_mock	NM_000775	CYP2J2	ggaauagguguguguuguuugg
hsa-miR-122-5p_mock	NM_000780	CYP7A1	gaauaggaguuguguuggguuc
hsa-miR-422a_mock	NM_000780	CYP7A1	gggucgcuacgaagagcaugau
hsa-miR-125b-5p_mock	NM_000782	CYP24A1	ccacgauauucgugcaauuccg
hsa-miR-192-5p_mock	NM_000791	DHFR	cgaucugagucauauaccgac
hsa-miR-215-5p_mock	NM_000791	DHFR	uguacgaacaacuaaggucau
hsa-miR-24-3p_mock	NM_000791	DHFR	ggccugaggaaagcgucuauac
hsa-miR-504-5p_mock	NM_000794	DRD1	ucgacuggauucuccauccgca
hsa-let-7d-5p_mock	NM_000796	DRD3	gcuaugagugggaguuauaaug
hsa-miR-181b-5p_mock	NM_000826	GRIA2	gguuaagucauuaugcucggguc
hsa-miR-133a-3p_mock	NM_000852	GSTP1	ucaacccccgcuguugcguuau
hsa-miR-513a-3p_mock	NM_000852	GSTP1	ucccguaauuauuacaugaggau
hsa-miR-192-5p_mock	NM_000861	HRH1	cgaucugagucauauaccgac
hsa-miR-96-5p_mock	NM_000863	HTR1B	cgauacaguuauugucguuuucc
hsa-miR-100-5p_mock	NM_000875	IGF1R	acuccgaguguaaaccguugca
hsa-miR-145-5p_mock	NM_000875	IGF1R	cucaugacuuuccgauaggcucc
hsa-miR-182-5p_mock	NM_000875	IGF1R	uacacgcggaauguguuuacacua
hsa-miR-99a-5p_mock	NM_000875	IGF1R	cgacugcauugcgugaccuaua
hsa-miR-657_mock	NM_000876	IGF2R	cgccggucuuuaguccagcagcu
hsa-miR-29a-3p_mock	NM_000883	IMPDH1	gcuacugauaacguuacagauc
hsa-miR-29b-3p_mock	NM_000883	IMPDH1	ggcaauuauccacuagauaguuu
hsa-miR-34a-5p_mock	NM_000884	IMPDH2	gcgauucugugcuuggauuggu
hsa-miR-1_mock	NM_000891	KCNJ2	auuaagauuggaaauuagagug
hsa-miR-212-3p_mock	NM_000891	KCNJ2	ccaaucccgauggccguaacu
hsa-miR-124-3p_mock	NM_000901	NR3C2	gcccgguugcugaagaacga
hsa-miR-135a-5p_mock	NM_000901	NR3C2	uuuugacgaaugugcuauuuucu
hsa-miR-320a_mock	NM_000906	NPR1	agcgagagguagaacaugggug
hsa-let-7a-5p_mock	NM_000914	OPRM1	gaguaggguugauuauguauug
hsa-miR-122-5p_mock	NM_000917	P4HA1	gaauaggaguuguguuggguuc
hsa-miR-210-3p_mock	NM_000918	P4HB	gcgccagcuggugaaggcuugu
hsa-miR-296-5p_mock	NM_000927	ABCB1	cgucuaaccgcucgcccgauc
hsa-miR-451a_mock	NM_000927	ABCB1	uucgauuauaagaccaguucca
hsa-miR-488-3p_mock	NM_000939	POMC	gguuauuguucuacgacuuga
hsa-miR-145-5p_mock	NM_000944	PPP3CA	cucaugacuuuccgauaggcucc
hsa-miR-15a-5p_mock	NM_000946	PRIM1	gccuagauauuaaguuggcagu
hsa-miR-16-5p_mock	NM_000946	PRIM1	uauaaacgcguugaagacgugc
hsa-miR-101-3p_mock	NM_000963	PTGS2	gugacuauaaugccaauuaag
hsa-miR-137_mock	NM_000963	PTGS2	guugcgaaacuguauaugcauau
hsa-miR-16-5p_mock	NM_000963	PTGS2	uauaaacgcguugaagacgugc
hsa-miR-26b-5p_mock	NM_000963	PTGS2	ggauagauauaaugguccuua
hsa-miR-124-3p_mock	NM_000966	RARG	gcccgguugcugaagaacga
hsa-miR-182-5p_mock	NM_000966	RARG	uacacgcggaauguguuuacacua
hsa-miR-34a-5p_mock	NM_001001391	CD44	gcgauucugugcuuggauuggu
hsa-miR-373-3p_mock	NM_001001392	CD44	agugucguuaggguacuugugug
hsa-miR-155-5p_mock	NM_001001419	SMAD5	gguguauaguggucaaucaauug
kshv-miR-K12-11-3p_mock	NM_001001419	SMAD5	aguuaguuccgaguugcucacu
hsa-miR-30b-3p_mock	NM_001001523	RORC	gcguacguuaguuacgguguug
hsa-miR-27a-3p_mock	NM_001001890	RUNX1	cucgaccuaguccuugguaga
hsa-miR-22-3p_mock	NM_001001928	PPARA	gaagagucgcgcuauaaucuga
hsa-miR-22-3p_mock	NM_001001929	hsa-miR-22	gaagagucgcgcuauaaucuga
hsa-miR-122-5p_mock	NM_001002009	NT5C3A	gaauaggaguuguguuggguuc
hsa-miR-155-5p_mock	NM_001003652	SMAD2	gguguauaguggucaaucaauug
hsa-miR-200a-3p_mock	NM_001003652	SMAD2	caaugcggaaauuuuaguuccg
hsa-miR-200b-3p_mock	NM_001003652	SMAD2	accuuaguggauuuuaaggcaa
hsa-miR-155-5p_mock	NM_001003688	SMAD1	gguguauaguggucaaucaauug
hsa-miR-26a-5p_mock	NM_001003688	SMAD1	cgucagcugaucaaauuauagg
hsa-miR-30a-5p_mock	NM_001003688	SMAD1	ccuacgaccgguuagagauaau
hsa-miR-30b-5p_mock	NM_001003688	SMAD1	cccgauacuguuacacuauaca
hsa-miR-30c-5p_mock	NM_001003688	SMAD1	gccacgcuauucacaaauacucu
hsa-miR-30d-5p_mock	NM_001003688	SMAD1	gcuaacacgcguauacucgaag
hsa-miR-92a-3p_mock	NM_001003712	OSBPL8	cguuuggcauagguuucccccu
kshv-miR-K12-3-5p_mock	NM_001003796	NHP2L1	aacggaguacccucaagggucgu
hsa-miR-125b-5p_mock	NM_001003943	BMF	ccacgauauucgugcaauuccg
hsa-miR-221-3p_mock	NM_001003943	BMF	gcccauaguguaugcuuggucuu
hsa-let-7b-5p_mock	NM_001004317	LIN28B	ggaauagguguguguuguuugg
hsa-miR-125b-5p_mock	NM_001004317	LIN28B	ccacgauauucgugcaauuccg
hsa-miR-210-3p_mock	NM_001004356	FGFRL1	gcgccagcuggugaaggcuugu
hsa-miR-155-5p_mock	NM_001005386	ACTR2	gguguauaguggucaaucaauug
hsa-miR-124-3p_mock	NM_001005474	NFKBIZ	gcccgguugcugaagaacga
hsa-miR-31-5p_mock	NM_001005743	NUMB	gguccgggugaaaauuccaga
hsa-miR-96-5p_mock	NM_001005861	RYK	cgauacaguuauugucguuuucc
hsa-miR-141-3p_mock	NM_001006600	ERBB2IP	auuuucgaaagauagcugacgg
hsa-miR-200a-3p_mock	NM_001006600	ERBB2IP	caaugcggaaauuuuaguuccg
hsa-miR-200b-3p_mock	NM_001006600	ERBB2IP	accuuaguggauuuuaaggcaa
hsa-miR-200c-3p_mock	NM_001006600	ERBB2IP	gucgaauaugggucaagcguuaa
hsa-miR-429_mock	NM_001006600	ERBB2IP	uuuucuaaucgagagaccaagu
hsa-miR-15a-5p_mock	NM_001006605	FAM69A	gccuagauauuaaguuggcagu
hsa-miR-16-5p_mock	NM_001006605	FAM69A	uauaaacgcguugaagacgugc
hsa-miR-424-5p_mock	NM_001006610	SIAH1	ucgcauacagguuuaaugauca
hsa-miR-363-3p_mock	NM_001006624	PDPN	agcguguauucaauuaccuagc
hsa-miR-106b-5p_mock	NM_001006639	TCEAL1	ggcaauuaaugauguacgcga
hsa-miR-22-3p_mock	NM_001006639	TCEAL1	gaagagucgcgcuauaaucuga
hsa-miR-221-3p_mock	NM_001006639	TCEAL1	gcccauaguguaugcuuggucuu
hsa-miR-222-3p_mock	NM_001006639	TCEAL1	ccgacguccaguuaugauggu
hsa-miR-504-5p_mock	NM_001006639	TCEAL1	ucgacuggauucuccauccgca
hsa-miR-663a_mock	NM_001006639	TCEAL1	ccgcggcgaggcgggagcggcc
hsa-miR-125b-5p_mock	NM_001006665	RPS6KA1	ccacgauauucgugcaauuccg
hsa-miR-155-5p_mock	NM_001006945	LRIF1	gguguauaguggucaaucaauug
hsa-miR-10b-5p_mock	NM_001006946	SDC1	uaguuaacuaccugggucaaucg
hsa-miR-155-5p_mock	NM_001007067	SDCBP	gguguauaguggucaaucaauug
hsa-miR-155-5p_mock	NM_001007075	KLHL5	gguguauaguggucaaucaauug
hsa-miR-125b-5p_mock	NM_001007156	NTRK3	ccacgauauucgugcaauuccg
hsa-miR-128-3p_mock	NM_001007156	NTRK3	agcccacuguuacggcauuuu
hsa-miR-485-3p_mock	NM_001007156	NTRK3	cuuacgccucucaggcuuaccu
hsa-miR-509-3p_mock	NM_001007156	NTRK3	ggcguguuaguuuagggucuag
hsa-miR-625-5p_mock	NM_001007156	NTRK3	gauuagaagcucgguguacag
hsa-miR-765_mock	NM_001007156	NTRK3	agguguaagugggaggagaag
hsa-miR-9-5p_mock	NM_001007156	NTRK3	cacguuuuguuugcgaguauauu
hsa-miR-192-5p_mock	NM_001007468	SMARCB1	cgaucugagucauauaccgac
hsa-miR-146a-5p_mock	NM_001008540	CXCR4	ucuugcggguaguaugcuaaaa
hsa-miR-150-5p_mock	NM_001008540	CXCR4	guccaccuucccaugagucauc
hsa-miR-224-5p_mock	NM_001008540	CXCR4	guaucgcuuuuuggagccaca
hsa-miR-155-5p_mock	NM_001008660	PICALM	gguguauaguggucaaucaauug
hsa-miR-200a-3p_mock	NM_001009183	GEMIN2	caaugcggaaauuuuaguuccg
hsa-miR-200c-3p_mock	NM_001009183	GEMIN2	gucgaauaugggucaagcguuaa
hsa-miR-137_mock	NM_001009999	KDM1A	guugcgaaacuguauaugcauau
hsa-miR-1_mock	NM_001010875	SLC25A30	auuaagauuggaaauuagagug
hsa-miR-124-3p_mock	NM_001010875	SLC25A30	gcccgguugcugaagaacga
hsa-miR-337-3p_mock	NM_001010935	RAP1A	ugacgcacuuuucuuuuuccac
hsa-miR-518b_mock	NM_001010942	RAP1B	uggacauacuucgccgaaugcc
hsa-miR-16-5p_mock	NM_001010972	ZYX	uauaaacgcguugaagacgugc
hsa-miR-21-5p_mock	NM_001011	RPS7	uuaugcuuggaauagucuagca
hsa-miR-141-3p_mock	NM_001011553	7-Sep	auuuucgaaagauagcugacgg
hsa-miR-200a-3p_mock	NM_001011553	7-Sep	caaugcggaaauuuuaguuccg
hsa-miR-200b-3p_mock	NM_001011553	7-Sep	accuuaguggauuuuaaggcaa
hsa-miR-200c-3p_mock	NM_001011553	7-Sep	gucgaauaugggucaagcguuaa
hsa-miR-30a-5p_mock	NM_001011553	7-Sep	ccuacgaccgguuagagauaau
hsa-miR-429_mock	NM_001011553	7-Sep	uuuucuaaucgagagaccaagu
hsa-miR-204-5p_mock	NM_001011666	CREB5	acuuucguuucccauugcuucc
hsa-miR-211-5p_mock	NM_001011666	CREB5	uauuuccuuuccccgucugccu
hsa-miR-203a_mock	NM_001012271	BIRC5	uuuagcuacgguaacagagagu
hsa-miR-335-5p_mock	NM_001012271	BIRC5	uagucagagcaauaaauaaaacg
hsa-miR-542-3p_mock	NM_001012271	BIRC5	ccgaauagguaauaaguaugua
hsa-miR-215-5p_mock	NM_001012329	CTNNBIP1	uguacgaacaacuaaggucau
hsa-miR-29b-3p_mock	NM_001012329	CTNNBIP1	ggcaauuauccacuagauaguuu
hsa-miR-1_mock	NM_001012505	FOXP1	auuaagauuggaaauuagagug
hsa-miR-137_mock	NM_001012614	CTBP1	guugcgaaacuguauaugcauau
hsa-miR-205-5p_mock	NM_001012631	IL32	cuucgcccaaauuugucguccg
hsa-miR-151a-3p_mock	NM_001012753	ZNF763	accuacgauugauugcacggg
hsa-miR-181a-5p_mock	NM_001012753	ZNF763	ccguauuugggagucuaacgcaa
hsa-miR-125b-5p_mock	NM_001013398	IGFBP3	ccacgauauucgugcaauuccg
hsa-miR-125b-5p_mock	NM_001014431	AKT1	ccacgauauucgugcaauuccg
hsa-miR-143-3p_mock	NM_001014431	AKT1	cacgcauaaagacgguugguu
hsa-miR-149-3p_mock	NM_001014431	AKT1	cggaucgagagggggugggcg
hsa-miR-185-5p_mock	NM_001014431	AKT1	ggcgaagcuaaugcaagaugug
hsa-miR-302a-3p_mock	NM_001014431	AKT1	uauaggcucuggcuuuuagauug
hsa-miR-302b-3p_mock	NM_001014431	AKT1	ucgugugaaggacuuucaauuuu
hsa-miR-302c-3p_mock	NM_001014431	AKT1	ugcguacggcaucuauuuagugu
hsa-miR-302d-3p_mock	NM_001014431	AKT1	ucgcaugauuacguuguuauggu
hsa-miR-451a_mock	NM_001014431	AKT1	uucgauuauaagaccaguucca
hsa-miR-145-5p_mock	NM_001014794	ILK	cucaugacuuuccgauaggcucc
hsa-miR-542-3p_mock	NM_001014794	ILK	ccgaauagguaauaaguaugua
hsa-miR-625-5p_mock	NM_001014794	ILK	gauuagaagcucgguguacag
hsa-miR-145-5p_mock	NM_001015055	RTKN	cucaugacuuuccgauaggcucc
hsa-miR-182-5p_mock	NM_001015881	TSC22D3	uacacgcggaauguguuuacacua
hsa-miR-19a-3p_mock	NM_001017369	MSMO1	acuaucgauaacgaugauaaguc
hsa-miR-223-3p_mock	NM_001017371	SP3	ccgucuaacuccguugaauaau
hsa-miR-27a-3p_mock	NM_001017371	SP3	cucgaccuaguccuugguaga
hsa-miR-375_mock	NM_001017415	USP1	acguucguuccgggguucuugu
hsa-miR-155-5p_mock	NM_001017915	INPP5D	gguguauaguggucaaucaauug
hsa-miR-125b-5p_mock	NM_001017971	ATP6AP1L	ccacgauauucgugcaauuccg
hsa-miR-21-5p_mock	NM_001018005	TPM1	uuaugcuuggaauagucuagca
hsa-miR-26a-5p_mock	NM_001018067	SERBP1	cgucagcugaucaaauuauagg
hsa-miR-145-5p_mock	NM_001018111	PODXL	cucaugacuuuccgauaggcucc
hsa-miR-29a-3p_mock	NM_001024736	CD276	gcuacugauaacguuacagauc
hsa-miR-29a-3p_mock	NM_001024808	BCL7A	gcuacugauaacguuacagauc
hsa-miR-17-5p_mock	NM_001024847	TGFBR2	gaauuaagacuacacgcggugug
hsa-miR-18a-5p_mock	NM_001024847	TGFBR2	ucguaagagauugaucgugcaga
hsa-miR-19a-3p_mock	NM_001024847	TGFBR2	acuaucgauaacgaugauaaguc
hsa-miR-204-5p_mock	NM_001024847	TGFBR2	acuuucguuucccauugcuucc
hsa-miR-20a-5p_mock	NM_001024847	TGFBR2	cuacguaauagaauguuagggug
hsa-miR-21-5p_mock	NM_001024847	TGFBR2	uuaugcuuggaauagucuagca
hsa-miR-302b-3p_mock	NM_001024847	TGFBR2	ucgugugaaggacuuucaauuuu
hsa-miR-372-3p_mock	NM_001024847	TGFBR2	ccgagaagacuuugggacuaugu
hsa-miR-590-5p_mock	NM_001024847	TGFBR2	acgaccguuuguuaauagagaa
hsa-miR-92a-3p_mock	NM_001024847	TGFBR2	cguuuggcauagguuucccccu
hsa-miR-155-5p_mock	NM_001025105	CSNK1A1	gguguauaguggucaaucaauug
hsa-miR-1_mock	NM_001025107	ADAR	auuaagauuggaaauuagagug
hsa-miR-224-5p_mock	NM_001025205	AP2M1	guaucgcuuuuuggagccaca
hsa-miR-146a-5p_mock	NM_001025242	IRAK1	ucuugcggguaguaugcuaaaa
hsa-miR-146b-5p_mock	NM_001025242	IRAK1	cgcuauaacuguaaugaaggcu
hsa-miR-126-3p_mock	NM_001025366	VEGFA	gaauaagcuccuguugagugca
hsa-miR-205-5p_mock	NM_001025367	VEGFA	cuucgcccaaauuugucguccg
hsa-miR-145-5p_mock	NM_001030007	AP1G1	cucaugacuuuccgauaggcucc
hsa-miR-142-3p_mock	NM_001030272	ARNTL	gacguucuauuuugugucuaaug
hsa-miR-494-3p_mock	NM_001030272	ARNTL	acgauccaagaguacagacacu
hsa-miR-16-5p_mock	NM_001031358	hsa-miR-16	uauaaacgcguugaagacgugc
hsa-miR-130a-3p_mock	NM_001031680	RUNX3	ccgucguaaaaaugugaggaua
hsa-miR-130b-3p_mock	NM_001031680	RUNX3	ggcgaagacaaaggaucuuaug
hsa-miR-301a-3p_mock	NM_001031680	RUNX3	ccguauagugacucauaaugaga
hsa-miR-21-5p_mock	NM_001031685	TP53BP2	uuaugcuuggaauagucuagca
hsa-miR-320d_mock	NM_001031695	RBFOX2	ggcgaagauguuagaggaa
hsa-miR-498_mock	NM_001031695	RBFOX2	acuacgguugucuuuguccgagg
kshv-miR-K12-1-5p_mock	NM_001031804	MAF	uauaagauggaguaagauccgcg
kshv-miR-K12-11-3p_mock	NM_001031804	MAF	aguuaguuccgaguugcucacu
kshv-miR-K12-6-3p_mock	NM_001031804	MAF	ugggucggugauguaugucguu
hsa-miR-15a-5p_mock	NM_001031835	PHKB	gccuagauauuaaguuggcagu
hsa-miR-16-5p_mock	NM_001031835	PHKB	uauaaacgcguugaagacgugc
hsa-miR-133b_mock	NM_001033030	FAIM	guacacuacccuccgcuuuagu
hsa-miR-29a-3p_mock	NM_001033044	GLUL	gcuacugauaacguuacagauc
hsa-miR-126-3p_mock	NM_001033756	VEGFA	gaauaagcuccuguugagugca
hsa-miR-595_mock	NM_001037281	PARD6A	guagcgacggguuuugugugc
hsa-let-7a-5p_mock	NM_001039111	TRIM71	gaguaggguugauuauguauug
hsa-let-7c-5p_mock	NM_001039111	TRIM71	gguguauaauggguuguuugga
hsa-miR-125b-5p_mock	NM_001039799	hsa-miR-125b	ccacgauauucgugcaauuccg
hsa-miR-29a-3p_mock	NM_001039802	CDC42	gcuacugauaacguuacagauc
hsa-miR-29b-3p_mock	NM_001039802	CDC42	ggcaauuauccacuagauaguuu
hsa-miR-29c-3p_mock	NM_001039802	CDC42	cgcaacaguauauuagcauuug
hsa-miR-145-5p_mock	NM_001040020	FAM3C	cucaugacuuuccgauaggcucc
hsa-miR-106a-5p_mock	NM_001040022	SIRPA	cgaagcuauuaaaguucggggaa
hsa-miR-17-5p_mock	NM_001040022	SIRPA	gaauuaagacuacacgcggugug
hsa-miR-20a-5p_mock	NM_001040022	SIRPA	cuacguaauagaauguuagggug
hsa-miR-155-5p_mock	NM_001040059	CD68	gguguauaguggucaaucaauug
hsa-miR-302a-3p_mock	NM_001040153	SLAIN1	uauaggcucuggcuuuuagauug
hsa-miR-141-3p_mock	NM_001040712	PTPRD	auuuucgaaagauagcugacgg
hsa-miR-200a-3p_mock	NM_001040712	PTPRD	caaugcggaaauuuuaguuccg
hsa-miR-200b-3p_mock	NM_001040712	PTPRD	accuuaguggauuuuaaggcaa
hsa-miR-200c-3p_mock	NM_001040712	PTPRD	gucgaauaugggucaagcguuaa
hsa-miR-429_mock	NM_001040712	PTPRD	uuuucuaaucgagagaccaagu
hsa-miR-203a_mock	NM_001040876	ABCE1	uuuagcuacgguaacagagagu
hsa-miR-223-3p_mock	NM_001042	SLC2A4	ccgucuaacuccguugaauaau
hsa-miR-181b-5p_mock	NM_001042355	CYLD	gguuaagucauuaugcucggguc
hsa-miR-182-5p_mock	NM_001042355	CYLD	uacacgcggaauguguuuacacua
hsa-miR-155-5p_mock	NM_001042399	CCDC41	gguguauaguggucaaucaauug
hsa-miR-19a-3p_mock	NM_001042465	PSAP	acuaucgauaacgaugauaaguc
hsa-miR-155-5p_mock	NM_001042476	CARHSP1	gguguauaguggucaaucaauug
kshv-miR-K12-4-3p_mock	NM_001042479	GEMIN8	cguacuaaugggaaccauaugg
hsa-miR-146a-5p_mock	NM_001042599	ERBB4	ucuugcggguaguaugcuaaaa
hsa-miR-19a-3p_mock	NM_001042599	ERBB4	acuaucgauaacgaugauaaguc
hsa-miR-302d-3p_mock	NM_001042599	ERBB4	ucgcaugauuacguuguuauggu
hsa-miR-372-3p_mock	NM_001042599	ERBB4	ccgagaagacuuugggacuaugu
hsa-miR-138-5p_mock	NM_001042678	RHOC	agucgaauuggcgaguccugugg
hsa-miR-302b-3p_mock	NM_001042678	RHOC	ucgugugaaggacuuucaauuuu
hsa-miR-372-3p_mock	NM_001042678	RHOC	ccgagaagacuuugggacuaugu
hsa-miR-200b-3p_mock	NM_001042681	RERE	accuuaguggauuuuaaggcaa
hsa-miR-429_mock	NM_001042681	RERE	uuuucuaaucgagagaccaagu
hsa-miR-106a-5p_mock	NM_001048200	HIPK3	cgaagcuauuaaaguucggggaa
hsa-miR-19b-3p_mock	NM_001048200	HIPK3	agcgguaacuaaaaugccucuaa
hsa-miR-20b-5p_mock	NM_001048200	HIPK3	cuuguacgaugcggacaggauaa
hsa-miR-92a-3p_mock	NM_001048200	HIPK3	cguuuggcauagguuucccccu
hsa-miR-631_mock	NM_001055	SULT1A1	cacgacgcccgagucccuaag
hsa-miR-215-5p_mock	NM_001071	TYMS	uguacgaacaacuaaggucau
hsa-miR-125b-5p_mock	NM_001076	UGT2B15	ccacgauauucgugcaauuccg
hsa-miR-30a-3p_mock	NM_001076785	SLC7A6	cggcuaacguuuuugccuaugg
hsa-miR-125b-5p_mock	NM_001077	UGT2B17	ccacgauauucgugcaauuccg
hsa-miR-10a-5p_mock	NM_001077261	NCOR2	cguuaucauauggcgucacuuga
hsa-miR-10b-5p_mock	NM_001077261	NCOR2	uaguuaacuaccugggucaaucg
hsa-miR-16-5p_mock	NM_001077261	NCOR2	uauaaacgcguugaagacgugc
kshv-miR-K12-5-3p_mock	NM_001077440	BCLAF1	gaguacagucugugucggaccgu
hsa-miR-758-3p_mock	NM_001077484	SLC38A1	cugcuaacgguuucuuagccca
hsa-let-7f-5p_mock	NM_001077500	KLK10	aauagaguaguuuuuagggguu
hsa-miR-224-5p_mock	NM_001077500	KLK10	guaucgcuuuuuggagccaca
hsa-miR-145-5p_mock	NM_001077525	MTMR14	cucaugacuuuccgauaggcucc
hsa-miR-126-3p_mock	NM_001078	VCAM1	gaauaagcuccuguugagugca
hsa-miR-34a-5p_mock	NM_001079	ZAP70	gcgauucugugcuuggauuggu
hsa-miR-34b-3p_mock	NM_001079	ZAP70	accccauacuaucucaaaucgc
hsa-miR-34c-5p_mock	NM_001079	ZAP70	auaaucguacgguuagcgguugg
hsa-miR-324-3p_mock	NM_001079846	CREBBP	uugcggucgcgggcucccaa
hsa-miR-155-5p_mock	NM_001080416	MYBL1	gguguauaguggucaaucaauug
hsa-miR-221-3p_mock	NM_001080416	MYBL1	gcccauaguguaugcuuggucuu
hsa-miR-373-3p_mock	NM_001080472	FITM2	agugucguuaggguacuugugug
hsa-miR-155-5p_mock	NM_001080547	SPI1	gguguauaguggucaaucaauug
hsa-miR-34a-5p_mock	NM_001080547	SPI1	gcgauucugugcuuggauuggu
hsa-miR-424-5p_mock	NM_001080547	SPI1	ucgcauacagguuuaaugauca
hsa-miR-569_mock	NM_001080547	SPI1	gaagcuauuggauuaauacag
hsa-miR-137_mock	NM_001080855	PXN	guugcgaaacuguauaugcauau
hsa-miR-101-5p_mock	NM_001081640	PRKDC	guuaauagggccuuucagucac
hsa-miR-373-3p_mock	NM_001083585	RABEP1	agugucguuaggguacuugugug
hsa-miR-205-5p_mock	NM_001083588	E2F5	cuucgcccaaauuugucguccg
hsa-miR-133b_mock	NM_001083617	RB1CC1	guacacuacccuccgcuuuagu
hsa-miR-155-5p_mock	NM_001083913	WBP1L	gguguauaguggucaaucaauug
hsa-miR-204-5p_mock	NM_001083962	TCF4	acuuucguuucccauugcuucc
hsa-miR-124-3p_mock	NM_001084	PLOD3	gcccgguugcugaagaacga
hsa-miR-21-5p_mock	NM_001084	PLOD3	uuaugcuuggaauagucuagca
hsa-miR-574-5p_mock	NM_001085471	FOXN3	uguugugguuguuguagggggau
hsa-miR-409-3p_mock	NM_001097577	ANG	acuaguggggcucucgcauauc
hsa-miR-1_mock	NM_001098511	KIF2A	auuaagauuggaaauuagagug
hsa-miR-183-5p_mock	NM_001098511	KIF2A	gacuauuaccgaugguauucag
hsa-miR-15a-5p_mock	NM_001098517	CADM1	gccuagauauuaaguuggcagu
hsa-miR-16-5p_mock	NM_001098517	CADM1	uauaaacgcguugaagacgugc
hsa-miR-1258_mock	NM_001098540	HPSE	gguaugaaaggugcguagauu
hsa-miR-22-3p_mock	NM_001098627	IRF5	gaagagucgcgcuauaaucuga
hsa-miR-145-5p_mock	NM_001099225	CCDC43	cucaugacuuuccgauaggcucc
hsa-miR-1_mock	NM_001099285	PTMA	auuaagauuggaaauuagagug
hsa-miR-124-3p_mock	NM_001099678	LRRC58	gcccgguugcugaagaacga
hsa-miR-152-3p_mock	NM_001099691	TGFA	gcuaacgauuggacgaaucgu
hsa-miR-424-5p_mock	NM_001099952	ITPR1	ucgcauacagguuuaaugauca
hsa-miR-23a-3p_mock	NM_001100112	MYH2	uacgcugcauagcuaucgcua
hsa-miR-129-5p_mock	NM_001100399	PDS5A	gcgcccguuuugguuugcugu
hsa-miR-644a_mock	NM_001101	ACTB	ugacguucuagcggguuua
hsa-miR-218-5p_mock	NM_001102	ACTN1	uacuaguguugucagauucuc
hsa-miR-200c-3p_mock	NM_001102654	NTF3	gucgaauaugggucaagcguuaa
hsa-miR-21-5p_mock	NM_001102654	NTF3	uuaugcuuggaauagucuagca
hsa-miR-335-5p_mock	NM_001102664	EPN2	uagucagagcaauaaauaaaacg
hsa-miR-148a-3p_mock	NM_001105	ACVR1	ccacgcgaagugauuuacuuau
hsa-miR-155-5p_mock	NM_001105531	FAM135A	gguguauaguggucaaucaauug
hsa-miR-27a-3p_mock	NM_001105539	ZBTB10	cucgaccuaguccuugguaga
hsa-miR-141-3p_mock	NM_001106	ACVR2B	auuuucgaaagauagcugacgg
hsa-miR-192-5p_mock	NM_001106	ACVR2B	cgaucugagucauauaccgac
hsa-miR-194-5p_mock	NM_001106	ACVR2B	caguacccagguaagugauauc
hsa-miR-200c-3p_mock	NM_001106	ACVR2B	gucgaauaugggucaagcguuaa
hsa-miR-215-5p_mock	NM_001106	ACVR2B	uguacgaacaacuaaggucau
hsa-miR-122-5p_mock	NM_001110	ADAM10	gaauaggaguuguguuggguuc
hsa-miR-122-5p_mock	NM_001111031	ACVR1C	gaauaggaguuguguuggguuc
hsa-miR-147a_mock	NM_001111031	ACVR1C	gggucauauucggugcuagu
hsa-miR-22-3p_mock	NM_001111031	ACVR1C	gaagagucgcgcuauaaucuga
hsa-miR-376a-3p_mock	NM_001111031	ACVR1C	aggugaacccaucuuaaagaa
hsa-miR-376a-5p_mock	NM_001111031	ACVR1C	ugcuaacauaaucuguucguug
hsa-miR-376b-3p_mock	NM_001111031	ACVR1C	aauaacaaugaagcuucgauug
hsa-miR-376c-3p_mock	NM_001111031	ACVR1C	auaucuuaaacgggacaaacg
hsa-miR-412-3p_mock	NM_001111031	ACVR1C	cgacgcuccauuaccccuguagu
hsa-let-7b-5p_mock	NM_001111045	CCNA1	ggaauagguguguguuguuugg
hsa-miR-183-5p_mock	NM_001111077	EZR	gacuauuaccgaugguauucag
hsa-miR-204-5p_mock	NM_001111077	EZR	acuuucguuucccauugcuucc
hsa-miR-181a-5p_mock	NM_001113239	HIPK2	ccguauuugggagucuaacgcaa
hsa-miR-27a-3p_mock	NM_001113239	HIPK2	cucgaccuaguccuugguaga
hsa-miR-224-5p_mock	NM_001114171	FOSB	guaucgcuuuuuggagccaca
hsa-miR-31-5p_mock	NM_001114377	FOXP3	gguccgggugaaaauuccaga
hsa-miR-338-3p_mock	NM_001114633	PLA2G4B	uauuccgcguuuagaguuaucg
hsa-miR-107_mock	NM_001114634	PLAG1	ccaugcagugaauuucagagagc
hsa-miR-144-3p_mock	NM_001114634	PLAG1	uuaacagcuaaauuuugagg
hsa-miR-181a-5p_mock	NM_001114634	PLAG1	ccguauuugggagucuaacgcaa
hsa-miR-181b-5p_mock	NM_001114634	PLAG1	gguuaagucauuaugcucggguc
hsa-miR-26a-5p_mock	NM_001114634	PLAG1	cgucagcugaucaaauuauagg
hsa-miR-375_mock	NM_001114634	PLAG1	acguucguuccgggguucuugu
hsa-miR-424-5p_mock	NM_001114634	PLAG1	ucgcauacagguuuaaugauca
hsa-miR-221-3p_mock	NM_001122631	CDKN1C	gcccauaguguaugcuuggucuu
hsa-miR-222-3p_mock	NM_001122631	CDKN1C	ccgacguccaguuaugauggu
hsa-miR-125b-5p_mock	NM_001122679	TENM2	ccacgauauucgugcaauuccg
hsa-miR-199b-5p_mock	NM_001122821	SET	ccuucguugacauuucggcuuaa
hsa-miR-34c-5p_mock	NM_001123066	MAPT	auaaucguacgguuagcgguugg
hsa-miR-192-5p_mock	NM_001126103	RACGAP1	cgaucugagucauauaccgac
hsa-miR-10b-5p_mock	NM_001126114	TP53	uaguuaacuaccugggucaaucg
hsa-miR-125a-5p_mock	NM_001126114	TP53	acccuccagaacaucuguguucug
hsa-miR-125b-5p_mock	NM_001126114	TP53	ccacgauauucgugcaauuccg
hsa-miR-1285-3p_mock	NM_001126114	TP53	ggucggggcacaucauaacaau
hsa-miR-150-5p_mock	NM_001126114	TP53	guccaccuucccaugagucauc
hsa-miR-15a-5p_mock	NM_001126114	TP53	gccuagauauuaaguuggcagu
hsa-miR-16-5p_mock	NM_001126114	TP53	uauaaacgcguugaagacgugc
hsa-miR-214-3p_mock	NM_001126114	TP53	cgagcacggaaaucgagccaga
hsa-miR-221-3p_mock	NM_001126114	TP53	gcccauaguguaugcuuggucuu
hsa-miR-222-3p_mock	NM_001126114	TP53	ccgacguccaguuaugauggu
hsa-miR-25-3p_mock	NM_001126114	TP53	uaaagcggguucgcuccucuuu
hsa-miR-30d-5p_mock	NM_001126114	TP53	gcuaacacgcguauacucgaag
hsa-miR-504-5p_mock	NM_001126114	TP53	ucgacuggauucuccauccgca
hsa-miR-605-5p_mock	NM_001126114	TP53	acguuuuccucgcacgcauuuca
hsa-miR-612_mock	NM_001126114	TP53	ccgacucgcuuugucggguggaguc
hsa-miR-193a-5p_mock	NM_001126242	TP73	ugcggucgaguugggugucaag
hsa-miR-205-5p_mock	NM_001126242	TP73	cuucgcccaaauuugucguccg
hsa-miR-125b-5p_mock	NM_001127241	BBC3	ccacgauauucgugcaauuccg
hsa-miR-221-3p_mock	NM_001127241	BBC3	gcccauaguguaugcuuggucuu
hsa-miR-222-3p_mock	NM_001127241	BBC3	ccgacguccaguuaugauggu
hsa-miR-296-5p_mock	NM_001127241	BBC3	cgucuaaccgcucgcccgauc
hsa-miR-483-3p_mock	NM_001127241	BBC3	cuuuacucccccccucguucu
hsa-miR-145-5p_mock	NM_001127392	MYRF	cucaugacuuuccgauaggcucc
hsa-miR-122-5p_mock	NM_001127493	ANK2	gaauaggaguuguguuggguuc
hsa-miR-135a-5p_mock	NM_001127511	APC	uuuugacgaaugugcuauuuucu
hsa-miR-135b-5p_mock	NM_001127511	APC	ucggauuaucgcgucuuuuauau
hsa-miR-650_mock	NM_001127582	ING4	gacggccagaccuucagggga
hsa-miR-17-5p_mock	NM_001127891	MMP2	gaauuaagacuacacgcggugug
hsa-miR-29b-3p_mock	NM_001127891	MMP2	ggcaauuauccacuagauaguuu
hsa-miR-338-3p_mock	NM_001127891	MMP2	uauuccgcguuuagaguuaucg
hsa-miR-451a_mock	NM_001127891	MMP2	uucgauuauaagaccaguucca
hsa-miR-15a-5p_mock	NM_001128144	PMS1	gccuagauauuaaguuggcagu
hsa-miR-16-5p_mock	NM_001128144	PMS1	uauaaacgcguugaagacgugc
hsa-miR-22-3p_mock	NM_001128148	TFRC	gaagagucgcgcuauaaucuga
hsa-miR-320a_mock	NM_001128148	TFRC	agcgagagguagaacaugggug
hsa-miR-516a-3p_mock	NM_001128204	SULF1	uucgagcuauugggucuc
hsa-miR-155-5p_mock	NM_001128309	TSPAN14	gguguauaguggucaaucaauug
hsa-miR-21-5p_mock	NM_001128602	RASGRP1	uuaugcuuggaauagucuagca
hsa-miR-377-3p_mock	NM_001128620	PAK1	cgauacugcuagaauacuauac
hsa-miR-7-5p_mock	NM_001128620	PAK1	ucuuaaaguuaugggugugaugu
mmu-miR-465a-5p_mock	NM_001128620	PAK1	auuaguaaguuuauaucgcgagg
hsa-miR-155-5p_mock	NM_001128844	SMARCA4	gguguauaguggucaaucaauug
hsa-miR-21-5p_mock	NM_001128844	SMARCA4	uuaugcuuggaauagucuagca
hsa-miR-122-5p_mock	NM_001128930	ENTPD4	gaauaggaguuguguuggguuc
hsa-miR-141-3p_mock	NM_001130040	SHC1	auuuucgaaagauagcugacgg
hsa-miR-200a-3p_mock	NM_001130040	SHC1	caaugcggaaauuuuaguuccg
hsa-miR-200b-3p_mock	NM_001130040	SHC1	accuuaguggauuuuaaggcaa
hsa-miR-200c-3p_mock	NM_001130040	SHC1	gucgaauaugggucaagcguuaa
hsa-miR-429_mock	NM_001130040	SHC1	uuuucuaaucgagagaccaagu
hsa-miR-21-5p_mock	NM_001130046	CCL20	uuaugcuuggaauagucuagca
hsa-miR-181c-5p_mock	NM_001130067	TRIM2	cggcauagcuaauuucauacgg
hsa-miR-214-3p_mock	NM_001130082	PLXNB1	cgagcacggaaaucgagccaga
hsa-miR-613_mock	NM_001130101	NR1H3	guauuuccgugucacagcuu
hsa-miR-107_mock	NM_001130172	MYB	ccaugcagugaauuucagagagc
hsa-miR-150-5p_mock	NM_001130172	MYB	guccaccuucccaugagucauc
hsa-miR-155-5p_mock	NM_001130172	MYB	gguguauaguggucaaucaauug
hsa-miR-15a-5p_mock	NM_001130172	MYB	gccuagauauuaaguuggcagu
hsa-miR-16-5p_mock	NM_001130172	MYB	uauaaacgcguugaagacgugc
hsa-miR-34a-5p_mock	NM_001130172	MYB	gcgauucugugcuuggauuggu
hsa-miR-424-5p_mock	NM_001130172	MYB	ucgcauacagguuuaaugauca
rno-miR-150-5p_mock	NM_001130172	MYB	ccaaucguccuucgauccacgu
hsa-miR-141-3p_mock	NM_001130678	EIF4E	auuuucgaaagauagcugacgg
hsa-miR-145-5p_mock	NM_001130678	EIF4E	cucaugacuuuccgauaggcucc
hsa-miR-34a-5p_mock	NM_001130713	LEF1	gcgauucugugcuuggauuggu
hsa-miR-204-5p_mock	NM_001130721	ELOVL6	acuuucguuucccauugcuucc
hsa-miR-211-5p_mock	NM_001130721	ELOVL6	uauuuccuuuccccgucugccu
hsa-miR-126-3p_mock	NM_001130823	DNMT1	gaauaagcuccuguugagugca
hsa-miR-140-5p_mock	NM_001130823	DNMT1	agguaugauaguucucgguucc
hsa-miR-148a-3p_mock	NM_001130823	DNMT1	ccacgcgaagugauuuacuuau
hsa-miR-148b-3p_mock	NM_001130823	DNMT1	cgacucgcgacuauauuaaugu
hsa-miR-152-3p_mock	NM_001130823	DNMT1	gcuaacgauuggacgaaucgu
hsa-miR-185-5p_mock	NM_001130823	DNMT1	ggcgaagcuaaugcaagaugug
hsa-miR-29b-3p_mock	NM_001130823	DNMT1	ggcaauuauccacuagauaguuu
hsa-miR-301b_mock	NM_001130823	DNMT1	acgaauacgcuuuaggaugcuaa
hsa-miR-342-3p_mock	NM_001130823	DNMT1	cugcccgcgacauacauacauca
hsa-miR-155-5p_mock	NM_001130849	CAB39	gguguauaguggucaaucaauug
hsa-miR-195-5p_mock	NM_001130849	CAB39	ccaagauagacaguaguugca
hsa-miR-451a_mock	NM_001130849	CAB39	uucgauuauaagaccaguucca
hsa-miR-146a-5p_mock	NM_001130851	CDKN3	ucuugcggguaguaugcuaaaa
hsa-let-7c-5p_mock	NM_001130916	TGFBR1	gguguauaauggguuguuugga
hsa-miR-128-3p_mock	NM_001130916	TGFBR1	agcccacuguuacggcauuuu
hsa-miR-140-5p_mock	NM_001130916	TGFBR1	agguaugauaguucucgguucc
hsa-miR-204-5p_mock	NM_001130916	TGFBR1	acuuucguuucccauugcuucc
hsa-miR-1_mock	NM_001130926	MEF2A	auuaagauuggaaauuagagug
hsa-miR-155-5p_mock	NM_001130926	MEF2A	gguguauaguggucaaucaauug
hsa-miR-21-5p_mock	NM_001131005	MEF2C	uuaugcuuggaauagucuagca
hsa-miR-223-3p_mock	NM_001131005	MEF2C	ccgucuaacuccguugaauaau
hsa-miR-194-5p_mock	NM_001131008	PTPN12	caguacccagguaagugauauc
hsa-miR-200b-3p_mock	NM_001131008	PTPN12	accuuaguggauuuuaaggcaa
hsa-miR-191-5p_mock	NM_001131010	SATB1	cccacgauaacaauggaggcaac
hsa-miR-448_mock	NM_001131010	SATB1	gucgcguacacuuauuuugaag
hsa-miR-122-5p_mock	NM_001134296	AP3M2	gaauaggaguuguguuggguuc
hsa-miR-98-5p_mock	NM_001134375	CCNJ	uauaguguuauugggauuugag
hsa-miR-192-5p_mock	NM_001134419	CDC7	cgaucugagucauauaccgac
hsa-miR-210-3p_mock	NM_001134445	DDAH1	gcgccagcuggugaaggcuugu
kshv-miR-K12-3-5p_mock	NM_001134479	LRRC8D	aacggaguacccucaagggucgu
hsa-miR-21-5p_mock	NM_001134671	DERL1	uuaugcuuggaauagucuagca
hsa-miR-107_mock	NM_001134673	NFIA	ccaugcagugaauuucagagagc
hsa-miR-223-3p_mock	NM_001134673	NFIA	ccgucuaacuccguugaauaau
hsa-miR-424-5p_mock	NM_001134673	NFIA	ucgcauacagguuuaaugauca
hsa-miR-143-3p_mock	NM_001135095	FNDC3B	cacgcauaaagacgguugguu
hsa-miR-141-3p_mock	NM_001135599	TGFB2	auuuucgaaagauagcugacgg
hsa-miR-133b_mock	NM_001135648	PTPRK	guacacuacccuccgcuuuagu
hsa-miR-155-5p_mock	NM_001135699	YWHAZ	gguguauaguggucaaucaauug
hsa-miR-193b-3p_mock	NM_001135699	YWHAZ	cucccguacuggccaccauaag
hsa-miR-375_mock	NM_001135699	YWHAZ	acguucguuccgggguucuugu
hsa-miR-30c-1-3p_mock	NM_001135726	HMBOX1	cgcgaggggcgguauuacuuuu
hsa-miR-130b-3p_mock	NM_001135733	TP53INP1	ggcgaagacaaaggaucuuaug
hsa-miR-155-5p_mock	NM_001135733	TP53INP1	gguguauaguggucaaucaauug
hsa-miR-93-5p_mock	NM_001135733	TP53INP1	gugucgcuuuggaggaagaaucc
hsa-miR-34a-5p_mock	NM_001135805	SYT1	gcgauucugugcuuggauuggu
hsa-miR-30a-3p_mock	NM_001135820	TMEM2	cggcuaacguuuuugccuaugg
hsa-miR-184_mock	NM_001136021	NFATC2	ggcgauaagugagcuggagaau
hsa-miR-16-5p_mock	NM_001136126	CCND3	uauaaacgcguugaagacgugc
hsa-miR-210-3p_mock	NM_001137667	CASP8AP2	gcgccagcuggugaaggcuugu
hsa-miR-21-5p_mock	NM_001141969	DAXX	uuaugcuuggaauagucuagca
hsa-miR-223-3p_mock	NM_001142315	LMO2	ccgucuaacuccguugaauaau
hsa-miR-128-3p_mock	NM_001142498	SIRT1	agcccacuguuacggcauuuu
hsa-miR-132-3p_mock	NM_001142498	SIRT1	gaauccgaucugaaccucggau
hsa-miR-138-5p_mock	NM_001142498	SIRT1	agucgaauuggcgaguccugugg
hsa-miR-181a-5p_mock	NM_001142498	SIRT1	ccguauuugggagucuaacgcaa
hsa-miR-181b-5p_mock	NM_001142498	SIRT1	gguuaagucauuaugcucggguc
hsa-miR-181c-5p_mock	NM_001142498	SIRT1	cggcauagcuaauuucauacgg
hsa-miR-199a-5p_mock	NM_001142498	SIRT1	acacuucgcuucgguaaucgcuc
hsa-miR-216a-5p_mock	NM_001142498	SIRT1	agucgacuucagcuucgaauga
hsa-miR-217_mock	NM_001142498	SIRT1	cuauaaguuaaugagcaggcugc
hsa-miR-34a-5p_mock	NM_001142498	SIRT1	gcgauucugugcuuggauuggu
hsa-miR-449a_mock	NM_001142498	SIRT1	guuaguucguggguauguuagc
hsa-miR-449b-5p_mock	NM_001142498	SIRT1	accgcggaguuggauuguguua
hsa-miR-9-5p_mock	NM_001142498	SIRT1	cacguuuuguuugcgaguauauu
hsa-miR-155-3p_mock	NM_001142523	IRAK3	accuauguuaauaacucucaca
hsa-miR-33a-5p_mock	NM_001142587	NFYC	uaauuaugguaggucuugcgc
hsa-miR-9-5p_mock	NM_001142624	RAB34	cacguuuuguuugcgaguauauu
hsa-miR-132-3p_mock	NM_001142685	ARHGAP32	gaauccgaucugaaccucggau
hsa-miR-10b-5p_mock	NM_001142864	PIEZO1	uaguuaacuaccugggucaaucg
hsa-miR-125b-5p_mock	NM_001143820	ETS1	ccacgauauucgugcaauuccg
hsa-miR-155-5p_mock	NM_001143820	ETS1	gguguauaguggucaaucaauug
hsa-miR-193b-3p_mock	NM_001143820	ETS1	cucccguacuggccaccauaag
hsa-miR-200b-3p_mock	NM_001143820	ETS1	accuuaguggauuuuaaggcaa
hsa-miR-208a-3p_mock	NM_001143820	ETS1	cauugaaggcuggauaaaaaca
hsa-miR-222-3p_mock	NM_001143820	ETS1	ccgacguccaguuaugauggu
hsa-miR-31-5p_mock	NM_001143820	ETS1	gguccgggugaaaauuccaga
hsa-miR-9-5p_mock	NM_001143820	ETS1	cacguuuuguuugcgaguauauu
hsa-miR-106b-5p_mock	NM_001143976	WEE1	ggcaauuaaugauguacgcga
hsa-miR-155-5p_mock	NM_001143976	WEE1	gguguauaguggucaaucaauug
hsa-miR-17-5p_mock	NM_001143976	WEE1	gaauuaagacuacacgcggugug
hsa-miR-195-5p_mock	NM_001143976	WEE1	ccaagauagacaguaguugca
hsa-miR-20a-5p_mock	NM_001143976	WEE1	cuacguaauagaauguuagggug
hsa-miR-372-3p_mock	NM_001143976	WEE1	ccgagaagacuuugggacuaugu
hsa-miR-424-5p_mock	NM_001143976	WEE1	ucgcauacagguuuaaugauca
hsa-miR-503-5p_mock	NM_001143976	WEE1	gaauccgcauuucggggacgaag
hsa-miR-375_mock	NM_001144774	ELAVL4	acguucguuccgggguucuugu
hsa-miR-34a-5p_mock	NM_001144879	IMPA1	gcgauucugugcuuggauuggu
hsa-miR-155-5p_mock	NM_001144903	TM6SF1	gguguauaguggucaaucaauug
kshv-miR-K12-11-3p_mock	NM_001144903	TM6SF1	aguuaguuccgaguugcucacu
hsa-let-7a-5p_mock	NM_001144929	NKIRAS2	gaguaggguugauuauguauug
hsa-miR-125b-5p_mock	NM_001144929	NKIRAS2	ccacgauauucgugcaauuccg
hsa-miR-29b-3p_mock	NM_001144929	NKIRAS2	ggcaauuauccacuagauaguuu
hsa-miR-193b-3p_mock	NM_001145031	PLAU	cucccguacuggccaccauaag
hsa-miR-23b-3p_mock	NM_001145031	PLAU	uaccacguuaucagcaugagc
hsa-miR-155-5p_mock	NM_001145102	SMAD3	gguguauaguggucaaucaauug
hsa-miR-18a-5p_mock	NM_001145102	SMAD3	ucguaagagauugaucgugcaga
hsa-miR-200a-3p_mock	NM_001145102	SMAD3	caaugcggaaauuuuaguuccg
hsa-miR-124-3p_mock	NM_001145138	RELA	gcccgguugcugaagaacga
hsa-miR-302a-3p_mock	NM_001145155	NR2F2	uauaggcucuggcuuuuagauug
hsa-miR-331-3p_mock	NM_001145165	DOHH	gguaccuggaaccucaccugc
hsa-miR-642a-5p_mock	NM_001145165	DOHH	uaucgcccugcguucguuaauc
hsa-miR-181a-5p_mock	NM_001145201	PRAP1	ccguauuugggagucuaacgcaa
hsa-miR-193a-3p_mock	NM_001145201	PRAP1	gcuaaauuguagccccacagca
hsa-miR-193b-3p_mock	NM_001145201	PRAP1	cucccguacuggccaccauaag
hsa-miR-23b-3p_mock	NM_001145201	PRAP1	uaccacguuaucagcaugagc
hsa-let-7b-5p_mock	NM_001145306	CDK6	ggaauagguguguguuguuugg
hsa-miR-107_mock	NM_001145306	CDK6	ccaugcagugaauuucagagagc
hsa-miR-124-3p_mock	NM_001145306	CDK6	gcccgguugcugaagaacga
hsa-miR-137_mock	NM_001145306	CDK6	guugcgaaacuguauaugcauau
hsa-miR-16-5p_mock	NM_001145306	CDK6	uauaaacgcguugaagacgugc
hsa-miR-185-5p_mock	NM_001145306	CDK6	ggcgaagcuaaugcaagaugug
hsa-miR-191-5p_mock	NM_001145306	CDK6	cccacgauaacaauggaggcaac
hsa-miR-195-5p_mock	NM_001145306	CDK6	ccaagauagacaguaguugca
hsa-miR-203a_mock	NM_001145306	CDK6	uuuagcuacgguaacagagagu
hsa-miR-218-5p_mock	NM_001145306	CDK6	uacuaguguugucagauucuc
hsa-miR-26a-5p_mock	NM_001145306	CDK6	cgucagcugaucaaauuauagg
hsa-miR-26b-5p_mock	NM_001145306	CDK6	ggauagauauaaugguccuua
hsa-miR-29a-3p_mock	NM_001145306	CDK6	gcuacugauaacguuacagauc
hsa-miR-29b-3p_mock	NM_001145306	CDK6	ggcaauuauccacuagauaguuu
hsa-miR-29c-3p_mock	NM_001145306	CDK6	cgcaacaguauauuagcauuug
hsa-miR-30a-3p_mock	NM_001145306	CDK6	cggcuaacguuuuugccuaugg
hsa-miR-34a-5p_mock	NM_001145306	CDK6	gcgauucugugcuuggauuggu
hsa-miR-34b-3p_mock	NM_001145306	CDK6	accccauacuaucucaaaucgc
hsa-miR-34b-5p_mock	NM_001145306	CDK6	agcgguaauaguugugcuaucug
hsa-miR-424-5p_mock	NM_001145306	CDK6	ucgcauacagguuuaaugauca
hsa-miR-449a_mock	NM_001145306	CDK6	guuaguucguggguauguuagc
hsa-miR-449b-5p_mock	NM_001145306	CDK6	accgcggaguuggauuguguua
mmu-miR-124-3p_mock	NM_001145306	CDK6	cauugaaggcugacgccagg
mmu-miR-137-3p_mock	NM_001145306	CDK6	gauaauccuauggucguuaaaug
hsa-miR-155-5p_mock	NM_001145319	PLS1	gguguauaguggucaaucaauug
hsa-miR-155-5p_mock	NM_001145365	ZNF652	gguguauaguggucaaucaauug
hsa-miR-142-5p_mock	NM_001145412	NFE2L2	cggaaauuacaagcaaucuaa
hsa-miR-144-3p_mock	NM_001145412	NFE2L2	uuaacagcuaaauuuugagg
hsa-miR-153-3p_mock	NM_001145412	NFE2L2	guaauuacuaauacgaaucgcg
hsa-miR-27a-3p_mock	NM_001145412	NFE2L2	cucgaccuaguccuugguaga
hsa-miR-1_mock	NM_001145811	SOX6	auuaagauuggaaauuagagug
hsa-miR-499a-5p_mock	NM_001145811	SOX6	uguuccgaauuugauggauua
hsa-miR-217_mock	NM_001145845	ROBO1	cuauaaguuaaugagcaggcugc
hsa-miR-142-3p_mock	NM_001145847	PROM1	gacguucuauuuugugucuaaug
hsa-miR-145-5p_mock	NM_001145938	MMP1	cucaugacuuuccgauaggcucc
hsa-miR-222-3p_mock	NM_001145938	MMP1	ccgacguccaguuaugauggu
hsa-miR-26a-5p_mock	NM_001146156	GSK3B	cgucagcugaucaaauuauagg
hsa-miR-155-5p_mock	NM_001146688	KDM3A	gguguauaguggucaaucaauug
hsa-miR-122-5p_mock	NM_001157	ANXA11	gaauaggaguuguguuggguuc
hsa-miR-125b-5p_mock	NM_001160045	GLI1	ccacgauauucgugcaauuccg
hsa-miR-324-5p_mock	NM_001160045	GLI1	gaaguccgcuucugcuugagccg
hsa-miR-326_mock	NM_001160045	GLI1	ccccgacccuuccguugucg
hsa-miR-191-5p_mock	NM_001160364	TMC7	cccacgauaacaauggaggcaac
hsa-let-7g-5p_mock	NM_001160423	IGF2BP1	gauacugauggugauuuuaggu
hsa-miR-26b-5p_mock	NM_001161344	CHFR	ggauagauauaaugguccuua
hsa-miR-155-5p_mock	NM_001161499	ZNF611	gguguauaguggucaaucaauug
hsa-miR-155-5p_mock	NM_001161661	WWC1	gguguauaguggucaaucaauug
hsa-miR-421_mock	NM_001162536	RBMXL1	ugcacgcauaaagcacuugaagu
hsa-miR-219a-5p_mock	NM_001164617	GPC3	cguccacgaauuauaguuauc
hsa-miR-376a-3p_mock	NM_001164623	AGO2	aggugaacccaucuuaaagaa
hsa-miR-146a-5p_mock	NM_001165412	NFKB1	ucuugcggguaguaugcuaaaa
hsa-miR-146b-5p_mock	NM_001165412	NFKB1	cgcuauaacuguaaugaaggcu
hsa-miR-9-5p_mock	NM_001165412	NFKB1	cacguuuuguuugcgaguauauu
mmu-miR-210-3p_mock	NM_001165412	NFKB1	ggguccggguuaggcaaccuug
hsa-miR-34a-5p_mock	NM_001165903	STX1A	gcgauucugugcuuggauuggu
hsa-miR-204-5p_mock	NM_001166	BIRC2	acuuucguuucccauugcuucc
hsa-miR-155-5p_mock	NM_001166293	SSX2IP	gguguauaguggucaaucaauug
hsa-miR-155-5p_mock	NM_001166301	DHX40	gguguauaguggucaaucaauug
hsa-miR-34a-5p_mock	NM_001166386	MAGEA12	gcgauucugugcuuggauuggu
hsa-miR-124-3p_mock	NM_001166496	SLC16A1	gcccgguugcugaagaacga
hsa-miR-376a-3p_mock	NM_001166496	SLC16A1	aggugaacccaucuuaaagaa
hsa-miR-376a-5p_mock	NM_001166496	SLC16A1	ugcuaacauaaucuguucguug
hsa-miR-376a-3p_mock	NM_001166691	TTK	aggugaacccaucuuaaagaa
hsa-miR-376a-5p_mock	NM_001166691	TTK	ugcuaacauaaucuguucguug
hsa-miR-145-5p_mock	NM_001167681	FLI1	cucaugacuuuccgauaggcucc
hsa-miR-155-5p_mock	NM_001167681	FLI1	gguguauaguggucaaucaauug
hsa-miR-124-3p_mock	NM_001167740	SMYD3	gcccgguugcugaagaacga
hsa-miR-138-5p_mock	NM_001167820	BLCAP	agucgaauuggcgaguccugugg
hsa-miR-708-5p_mock	NM_001168	BIRC5	ccguuacuacauagugggaagag
hsa-miR-1_mock	NM_001168319	EDN1	auuaagauuggaaauuagagug
hsa-miR-155-5p_mock	NM_001168319	EDN1	gguguauaguggucaaucaauug
hsa-miR-199a-5p_mock	NM_001168319	EDN1	acacuucgcuucgguaaucgcuc
hsa-miR-197-3p_mock	NM_001168348	NSUN5	ccaccccuuucucccacaagcu
hsa-miR-615-3p_mock	NM_001170765	LCOR	uucgcgcugcagcuccccuguu
hsa-miR-499a-5p_mock	NM_001170931	FOXO4	uguuccgaauuugauggauua
hsa-miR-16-5p_mock	NM_001171630	VEGFA	uauaaacgcguugaagacgugc
hsa-miR-424-5p_mock	NM_001171630	VEGFA	ucgcauacagguuuaaugauca
hsa-miR-155-5p_mock	NM_001171740	C3orf18	gguguauaguggucaaucaauug
hsa-miR-155-5p_mock	NM_001172303	MASTL	gguguauaguggucaaucaauug
hsa-miR-302a-3p_mock	NM_001172425	LEFTY2	uauaggcucuggcuuuuagauug
hsa-miR-302d-3p_mock	NM_001172425	LEFTY2	ucgcaugauuacguuguuauggu
hsa-miR-31-5p_mock	NM_001172509	SATB2	gguccgggugaaaauuccaga
hsa-miR-155-5p_mock	NM_001172566	MYD88	gguguauaguggucaaucaauug
hsa-miR-203a_mock	NM_001172566	MYD88	uuuagcuacgguaacagagagu
hsa-miR-155-5p_mock	NM_001172632	OLR1	gguguauaguggucaaucaauug
hsa-miR-103a-3p_mock	NM_001172895	CAV1	cgauuagaagcuggaaaugcguc
hsa-miR-199a-5p_mock	NM_001172895	CAV1	acacuucgcuucgguaaucgcuc
hsa-miR-301a-3p_mock	NM_001173487	NKRF	ccguauagugacucauaaugaga
hsa-miR-200c-3p_mock	NM_001173984	BRD7	gucgaauaugggucaagcguuaa
hsa-miR-16-5p_mock	NM_001174066	FGFR1	uauaaacgcguugaagacgugc
hsa-miR-424-5p_mock	NM_001174066	FGFR1	ucgcauacagguuuaaugauca
hsa-miR-17-5p_mock	NM_001174087	NCOA3	gaauuaagacuacacgcggugug
hsa-miR-18a-5p_mock	NM_001174087	NCOA3	ucguaagagauugaucgugcaga
hsa-miR-19b-3p_mock	NM_001174087	NCOA3	agcgguaacuaaaaugccucuaa
hsa-miR-21-5p_mock	NM_001174087	NCOA3	uuaugcuuggaauagucuagca
hsa-miR-29b-3p_mock	NM_001174087	NCOA3	ggcaauuauccacuagauaguuu
hsa-miR-33a-5p_mock	NM_001174087	NCOA3	uaauuaugguaggucuugcgc
hsa-miR-98-5p_mock	NM_001174087	NCOA3	uauaguguuauugggauuugag
hsa-miR-210-3p_mock	NM_001177381	CPEB2	gcgccagcuggugaaggcuugu
hsa-miR-26a-5p_mock	NM_001177381	CPEB2	cgucagcugaucaaauuauagg
hsa-miR-92a-3p_mock	NM_001177381	CPEB2	cguuuggcauagguuucccccu
hsa-miR-222-3p_mock	NM_001177591	PPP2R2A	ccgacguccaguuaugauggu
hsa-miR-31-5p_mock	NM_001177591	PPP2R2A	gguccgggugaaaauuccaga
hsa-miR-141-3p_mock	NM_001177716	KLF11	auuuucgaaagauagcugacgg
hsa-miR-200a-3p_mock	NM_001177716	KLF11	caaugcggaaauuuuaguuccg
hsa-miR-200b-3p_mock	NM_001177716	KLF11	accuuaguggauuuuaaggcaa
hsa-miR-200c-3p_mock	NM_001177716	KLF11	gucgaauaugggucaagcguuaa
hsa-miR-429_mock	NM_001177716	KLF11	uuuucuaaucgagagaccaagu
hsa-miR-26a-5p_mock	NM_001178137	CPEB3	cgucagcugaucaaauuauagg
hsa-miR-29a-3p_mock	NM_001178137	CPEB3	gcuacugauaacguuacagauc
hsa-miR-141-3p_mock	NM_001178138	TFDP2	auuuucgaaagauagcugacgg
hsa-miR-144-3p_mock	NM_001184741	FGB	uuaacagcuaaauuuugagg
hsa-miR-29a-3p_mock	NM_001184741	FGB	gcuacugauaacguuacagauc
hsa-miR-29b-3p_mock	NM_001184741	FGB	ggcaauuauccacuagauaguuu
hsa-miR-29c-3p_mock	NM_001184741	FGB	cgcaacaguauauuagcauuug
hsa-miR-409-3p_mock	NM_001184741	FGB	acuaguggggcucucgcauauc
hsa-miR-192-5p_mock	NM_001184985	WNK1	cgaucugagucauauaccgac
hsa-miR-215-5p_mock	NM_001184985	WNK1	uguacgaacaacuaaggucau
hsa-miR-151a-5p_mock	NM_001185077	ARHGDIA	cugcuaaagcgcuugcaugag
hsa-miR-125a-5p_mock	NM_001188	BAK1	acccuccagaacaucuguguucug
hsa-miR-125b-5p_mock	NM_001188	BAK1	ccacgauauucgugcaauuccg
hsa-miR-21-5p_mock	NM_001190821	SMAD7	uuaugcuuggaauagucuagca
hsa-miR-216a-5p_mock	NM_001190821	SMAD7	agucgacuucagcuucgaauga
hsa-miR-217_mock	NM_001190821	SMAD7	cuauaaguuaaugagcaggcugc
hsa-miR-25-3p_mock	NM_001190821	SMAD7	uaaagcggguucgcuccucuuu
hsa-miR-376a-3p_mock	NM_001190987	SRSF11	aggugaacccaucuuaaagaa
hsa-miR-376a-5p_mock	NM_001190987	SRSF11	ugcuaacauaaucuguucguug
hsa-let-7c-5p_mock	NM_001191	BCL2L1	gguguauaauggguuguuugga
hsa-let-7g-5p_mock	NM_001191	BCL2L1	gauacugauggugauuuuaggu
hsa-miR-122-5p_mock	NM_001191	BCL2L1	gaauaggaguuguguuggguuc
hsa-miR-133a-3p_mock	NM_001191	BCL2L1	ucaacccccgcuguugcguuau
hsa-miR-491-5p_mock	NM_001191	BCL2L1	acugccgcuagugaggacggau
hsa-miR-155-5p_mock	NM_001193322	IKBKE	gguguauaguggucaaucaauug
hsa-miR-296-5p_mock	NM_001193322	IKBKE	cgucuaaccgcucgcccgauc
hsa-miR-221-3p_mock	NM_001193333	CORO1A	gcccauaguguaugcuuggucuu
hsa-miR-222-3p_mock	NM_001193333	CORO1A	ccgacguccaguuaugauggu
hsa-miR-24-3p_mock	NM_001193333	CORO1A	ggccugaggaaagcgucuauac
hsa-miR-181a-5p_mock	NM_001193431	PTPN22	ccguauuugggagucuaacgcaa
hsa-miR-21-5p_mock	NM_001193508	REST	uuaugcuuggaauagucuagca
hsa-miR-9-5p_mock	NM_001193508	REST	cacguuuuguuugcgaguauauu
hsa-miR-122-5p_mock	NM_001193511	MAP3K12	gaauaggaguuguguuggguuc
hsa-miR-17-5p_mock	NM_001193511	MAP3K12	gaauuaagacuacacgcggugug
hsa-miR-20a-5p_mock	NM_001193511	MAP3K12	cuacguaauagaauguuagggug
hsa-miR-1_mock	NM_001194	HCN2	auuaagauuggaaauuagagug
hsa-miR-133a-3p_mock	NM_001194	HCN2	ucaacccccgcuguugcguuau
hsa-miR-133b_mock	NM_001194	HCN2	guacacuacccuccgcuuuagu
hsa-miR-15a-5p_mock	NM_001195071	TMEM184B	gccuagauauuaaguuggcagu
hsa-miR-23b-5p_mock	NM_001195226	PRODH	uuguacguuuguucagcggucg
hsa-miR-145-5p_mock	NM_001195555	CLINT1	cucaugacuuuccgauaggcucc
ebv-miR-BART6-5p_mock	NM_001195573	DICER1	aauuauaggagaugcucgcguc
hsa-let-7a-5p_mock	NM_001195573	DICER1	gaguaggguugauuauguauug
hsa-let-7c-5p_mock	NM_001195573	DICER1	gguguauaauggguuguuugga
hsa-let-7d-5p_mock	NM_001195573	DICER1	gcuaugagugggaguuauaaug
hsa-miR-103a-3p_mock	NM_001195573	DICER1	cgauuagaagcuggaaaugcguc
hsa-miR-107_mock	NM_001195573	DICER1	ccaugcagugaauuucagagagc
hsa-miR-130a-3p_mock	NM_001195573	DICER1	ccgucguaaaaaugugaggaua
hsa-miR-130b-3p_mock	NM_001195573	DICER1	ggcgaagacaaaggaucuuaug
hsa-miR-154-5p_mock	NM_001195573	DICER1	cuagucguugguugugcuccau
hsa-miR-18a-5p_mock	NM_001195573	DICER1	ucguaagagauugaucgugcaga
hsa-miR-221-3p_mock	NM_001195573	DICER1	gcccauaguguaugcuuggucuu
hsa-miR-222-3p_mock	NM_001195573	DICER1	ccgacguccaguuaugauggu
hsa-miR-29a-3p_mock	NM_001195573	DICER1	gcuacugauaacguuacagauc
hsa-miR-374a-5p_mock	NM_001195573	DICER1	ccauuaaagaugagacauuuua
hsa-miR-519a-3p_mock	NM_001195573	DICER1	gcguuuaaagccgauuuaguau
hsa-miR-21-5p_mock	NM_001195622	TOPORS	uuaugcuuggaauagucuagca
hsa-miR-200c-3p_mock	NM_001197181	TUBB3	gucgaauaugggucaagcguuaa
hsa-miR-19a-3p_mock	NM_001197293	DPYSL2	acuaucgauaacgaugauaaguc
hsa-miR-101-3p_mock	NM_001197320	MCL1	gugacuauaaugccaauuaag
hsa-miR-133a-3p_mock	NM_001197320	MCL1	ucaacccccgcuguugcguuau
hsa-miR-133b_mock	NM_001197320	MCL1	guacacuacccuccgcuuuagu
hsa-miR-148b-5p_mock	NM_001197320	MCL1	ccuauuuaggacgacugauuca
hsa-miR-153-3p_mock	NM_001197320	MCL1	guaauuacuaauacgaaucgcg
hsa-miR-181a-5p_mock	NM_001197320	MCL1	ccguauuugggagucuaacgcaa
hsa-miR-181b-5p_mock	NM_001197320	MCL1	gguuaagucauuaugcucggguc
hsa-miR-193a-3p_mock	NM_001197320	MCL1	gcuaaauuguagccccacagca
hsa-miR-193b-3p_mock	NM_001197320	MCL1	cucccguacuggccaccauaag
hsa-miR-26a-5p_mock	NM_001197320	MCL1	cgucagcugaucaaauuauagg
hsa-miR-29a-3p_mock	NM_001197320	MCL1	gcuacugauaacguuacagauc
hsa-miR-29b-3p_mock	NM_001197320	MCL1	ggcaauuauccacuagauaguuu
hsa-miR-29c-3p_mock	NM_001197320	MCL1	cgcaacaguauauuagcauuug
hsa-miR-320a_mock	NM_001197320	MCL1	agcgagagguagaacaugggug
hsa-miR-512-5p_mock	NM_001197320	MCL1	ccgcggcccuuugacuagcaauu
hsa-miR-518a-5p_mock	NM_001197320	MCL1	gaacgacgccguaauuccgu
hsa-miR-582-5p_mock	NM_001197320	MCL1	uguuacgugucuaacucaucaau
hsa-miR-661_mock	NM_001197320	MCL1	gcccguguucgucugugguggccc
hsa-miR-876-3p_mock	NM_001197320	MCL1	acguucuggggaauuauauaua
hsa-miR-892b_mock	NM_001197320	MCL1	gugaucguacucccggucuagu
hsa-let-7a-5p_mock	NM_001198	PRDM1	gaguaggguugauuauguauug
hsa-let-7b-5p_mock	NM_001198	PRDM1	ggaauagguguguguuguuugg
hsa-let-7f-5p_mock	NM_001198	PRDM1	aauagaguaguuuuuagggguu
hsa-miR-125b-5p_mock	NM_001198	PRDM1	ccacgauauucgugcaauuccg
hsa-miR-127-3p_mock	NM_001198	PRDM1	cucuaauggcguugcggcucug
hsa-miR-30a-5p_mock	NM_001198	PRDM1	ccuacgaccgguuagagauaau
hsa-miR-9-5p_mock	NM_001198	PRDM1	cacguuuuguuugcgaguauauu
hsa-miR-17-5p_mock	NM_001198559	DNAJC27	gaauuaagacuacacgcggugug
hsa-miR-424-5p_mock	NM_001198777	CUL2	ucgcauacagguuuaaugauca
hsa-miR-122-5p_mock	NM_001198850	FOXJ3	gaauaggaguuguguuggguuc
hsa-miR-204-5p_mock	NM_001199	BMP1	acuuucguuucccauugcuucc
hsa-miR-129-2-3p_mock	NM_001199022	CCP110	aagccuaaaacccuagaccuca
hsa-miR-182-5p_mock	NM_001199492	PDCD4	uacacgcggaauguguuuacacua
hsa-miR-183-5p_mock	NM_001199492	PDCD4	gacuauuaccgaugguauucag
hsa-miR-21-5p_mock	NM_001199492	PDCD4	uuaugcuuggaauagucuagca
hsa-miR-499a-5p_mock	NM_001199492	PDCD4	uguuccgaauuugauggauua
hsa-miR-148a-3p_mock	NM_001199513	TGIF2	ccacgcgaagugauuuacuuau
hsa-miR-30c-5p_mock	NM_001199513	TGIF2	gccacgcuauucacaaauacucu
hsa-miR-138-5p_mock	NM_001199649	PTK2	agucgaauuggcgaguccugugg
hsa-miR-193a-3p_mock	NM_001199649	PTK2	gcuaaauuguagccccacagca
hsa-miR-7-5p_mock	NM_001199649	PTK2	ucuuaaaguuaugggugugaugu
hsa-miR-374a-5p_mock	NM_001199742	GADD45A	ccauuaaagaugagacauuuua
hsa-miR-16-5p_mock	NM_001199745	ARL2	uauaaacgcguugaagacgugc
hsa-miR-196a-5p_mock	NM_001199746	HOXD8	gcguauugauugauuugugugg
hsa-miR-1_mock	NM_001199756	PPP2R5A	auuaagauuggaaauuagagug
hsa-miR-122-5p_mock	NM_001199839	BCL2L2	gaauaggaguuguguuggguuc
hsa-miR-133b_mock	NM_001199839	BCL2L2	guacacuacccuccgcuuuagu
hsa-miR-195-5p_mock	NM_001199839	BCL2L2	ccaagauagacaguaguugca
hsa-miR-203a_mock	NM_001199839	BCL2L2	uuuagcuacgguaacagagagu
hsa-miR-204-5p_mock	NM_001199839	BCL2L2	acuuucguuucccauugcuucc
hsa-miR-214-3p_mock	NM_001199839	BCL2L2	cgagcacggaaaucgagccaga
hsa-miR-630_mock	NM_001199839	BCL2L2	ccguuuuuaagaugacgggaga
hsa-miR-375_mock	NM_001199989	RASD1	acguucguuccgggguucuugu
hsa-miR-146a-5p_mock	NM_001201404	WASF2	ucuugcggguaguaugcuaaaa
hsa-miR-376a-5p_mock	NM_001201459	ZNF513	ugcuaacauaaucuguucguug
hsa-miR-145-5p_mock	NM_001202502	NIPSNAP1	cucaugacuuuccgauaggcucc
hsa-miR-138-5p_mock	NM_001202513	MXD1	agucgaauuggcgaguccugugg
hsa-miR-199a-5p_mock	NM_001202521	DDR1	acacuucgcuucgguaaucgcuc
hsa-miR-125b-5p_mock	NM_001203	BMPR1B	ccacgauauucgugcaauuccg
hsa-miR-101-3p_mock	NM_001203247	EZH2	gugacuauaaugccaauuaag
hsa-miR-124-3p_mock	NM_001203247	EZH2	gcccgguugcugaagaacga
hsa-miR-138-5p_mock	NM_001203247	EZH2	agucgaauuggcgaguccugugg
hsa-miR-199a-5p_mock	NM_001203247	EZH2	acacuucgcuucgguaaucgcuc
hsa-miR-214-3p_mock	NM_001203247	EZH2	cgagcacggaaaucgagccaga
hsa-miR-217_mock	NM_001203247	EZH2	cuauaaguuaaugagcaggcugc
hsa-miR-25-3p_mock	NM_001203247	EZH2	uaaagcggguucgcuccucuuu
hsa-miR-26a-5p_mock	NM_001203247	EZH2	cgucagcugaucaaauuauagg
hsa-miR-30d-5p_mock	NM_001203247	EZH2	gcuaacacgcguauacucgaag
hsa-miR-559_mock	NM_001203258	MTA1	uuuauaacaagcaaaaagaac
hsa-miR-661_mock	NM_001203258	MTA1	gcccguguucgucugugguggccc
hsa-miR-129-5p_mock	NM_001204	BMPR2	gcgcccguuuugguuugcugu
hsa-miR-17-5p_mock	NM_001204	BMPR2	gaauuaagacuacacgcggugug
hsa-miR-19a-3p_mock	NM_001204	BMPR2	acuaucgauaacgaugauaaguc
hsa-miR-20a-5p_mock	NM_001204	BMPR2	cuacguaauagaauguuagggug
hsa-miR-21-5p_mock	NM_001204	BMPR2	uuaugcuuggaauagucuagca
hsa-miR-92a-3p_mock	NM_001204	BMPR2	cguuuggcauagguuucccccu
hsa-miR-24-3p_mock	NM_001204300	ARHGAP19	ggccugaggaaagcgucuauac
hsa-miR-376a-5p_mock	NM_001204402	PRPS1	ugcuaacauaaucuguucguug
hsa-miR-155-5p_mock	NM_001204456	RBAK	gguguauaguggucaaucaauug
hsa-miR-15b-5p_mock	NM_001204510	EIF4A1	auagcguaccgacuucauuaag
hsa-miR-155-5p_mock	NM_001205296	TTF1	gguguauaguggucaaucaauug
hsa-miR-200c-3p_mock	NM_001206	KLF9	gucgaauaugggucaagcguuaa
hsa-miR-199a-3p_mock	NM_001206747	CAV2	uucguaagccuauagcaguuga
hsa-miR-106a-5p_mock	NM_001206794	ARID4B	cgaagcuauuaaaguucggggaa
hsa-miR-19b-3p_mock	NM_001206794	ARID4B	agcgguaacuaaaaugccucuaa
hsa-miR-20b-5p_mock	NM_001206794	ARID4B	cuuguacgaugcggacaggauaa
hsa-miR-92a-3p_mock	NM_001206794	ARID4B	cguuuggcauagguuucccccu
hsa-miR-326_mock	NM_001206796	PKM	ccccgacccuuccguugucg
hsa-miR-26a-5p_mock	NM_001206864	STRADB	cgucagcugaucaaauuauagg
hsa-miR-204-5p_mock	NM_001207024	M6PR	acuuucguuucccauugcuucc
hsa-miR-107_mock	NM_001207048	BACE1	ccaugcagugaauuucagagagc
hsa-miR-124-3p_mock	NM_001207048	BACE1	gcccgguugcugaagaacga
hsa-miR-15a-5p_mock	NM_001207048	BACE1	gccuagauauuaaguuggcagu
hsa-miR-19b-3p_mock	NM_001207048	BACE1	agcgguaacuaaaaugccucuaa
hsa-miR-298_mock	NM_001207048	BACE1	aaacgcucggccaaggugcaugga
hsa-miR-29a-3p_mock	NM_001207048	BACE1	gcuacugauaacguuacagauc
hsa-miR-29b-3p_mock	NM_001207048	BACE1	ggcaauuauccacuagauaguuu
hsa-miR-29c-3p_mock	NM_001207048	BACE1	cgcaacaguauauuagcauuug
hsa-miR-328-3p_mock	NM_001207048	BACE1	ggcucccccgucuucucguucc
hsa-miR-9-5p_mock	NM_001207048	BACE1	cacguuuuguuugcgaguauauu
hsa-miR-148a-3p_mock	NM_001207055	DNMT3B	ccacgcgaagugauuuacuuau
hsa-miR-29a-3p_mock	NM_001207055	DNMT3B	gcuacugauaacguuacagauc
hsa-miR-29b-3p_mock	NM_001207055	DNMT3B	ggcaauuauccacuagauaguuu
hsa-miR-29c-3p_mock	NM_001207055	DNMT3B	cgcaacaguauauuagcauuug
hsa-miR-369-5p_mock	NM_001207055	DNMT3B	aaucuauaucgggucuaccggu
hsa-miR-375_mock	NM_001212	C1QBP	acguucguuccgggguucuugu
hsa-miR-133a-3p_mock	NM_001229	CASP9	ucaacccccgcuguugcguuau
hsa-let-7b-5p_mock	NM_001237	CCNA2	ggaauagguguguguuguuugg
hsa-miR-132-3p_mock	NM_001237	CCNA2	gaauccgaucugaaccucggau
hsa-miR-145-5p_mock	NM_001237	CCNA2	cucaugacuuuccgauaggcucc
hsa-miR-146a-5p_mock	NM_001237	CCNA2	ucuugcggguaguaugcuaaaa
hsa-miR-212-3p_mock	NM_001237	CCNA2	ccaaucccgauggccguaacu
hsa-miR-24-3p_mock	NM_001237	CCNA2	ggccugaggaaagcgucuauac
hsa-miR-103a-3p_mock	NM_001238	CCNE1	cgauuagaagcuggaaaugcguc
hsa-miR-107_mock	NM_001238	CCNE1	ccaugcagugaauuucagagagc
hsa-miR-16-5p_mock	NM_001238	CCNE1	uauaaacgcguugaagacgugc
hsa-miR-185-5p_mock	NM_001238	CCNE1	ggcgaagcuaaugcaagaugug
hsa-miR-503-5p_mock	NM_001238	CCNE1	gaauccgcauuucggggacgaag
hsa-miR-520a-3p_mock	NM_001242339	PFKP	uuacgcugugucauccagaguu
hsa-miR-520b_mock	NM_001242339	PFKP	ugguagggcauucuaguauac
hsa-miR-520e_mock	NM_001242339	PFKP	guuacgauauacguuugcgug
hsa-miR-29a-3p_mock	NM_001242466	PIK3R1	gcuacugauaacguuacagauc
hsa-miR-376a-3p_mock	NM_001242466	PIK3R1	aggugaacccaucuuaaagaa
hsa-miR-224-5p_mock	NM_001242539	NCOA6	guaucgcuuuuuggagccaca
hsa-miR-141-3p_mock	NM_001242581	RIN2	auuuucgaaagauagcugacgg
hsa-miR-200a-3p_mock	NM_001242581	RIN2	caaugcggaaauuuuaguuccg
hsa-miR-200b-3p_mock	NM_001242581	RIN2	accuuaguggauuuuaaggcaa
hsa-miR-200c-3p_mock	NM_001242581	RIN2	gucgaauaugggucaagcguuaa
hsa-miR-429_mock	NM_001242581	RIN2	uuuucuaaucgagagaccaagu
hsa-miR-218-5p_mock	NM_001242795	NUP93	uacuaguguugucagauucuc
hsa-miR-184_mock	NM_001243027	AKT2	ggcgauaagugagcuggagaau
hsa-miR-21-5p_mock	NM_001243027	AKT2	uuaugcuuggaauagucuagca
hsa-miR-708-5p_mock	NM_001243027	AKT2	ccguuacuacauagugggaagag
hsa-miR-106b-5p_mock	NM_001243076	E2F3	ggcaauuaaugauguacgcga
hsa-miR-125b-5p_mock	NM_001243076	E2F3	ccacgauauucgugcaauuccg
hsa-miR-128-3p_mock	NM_001243076	E2F3	agcccacuguuacggcauuuu
hsa-miR-141-3p_mock	NM_001243076	E2F3	auuuucgaaagauagcugacgg
hsa-miR-17-5p_mock	NM_001243076	E2F3	gaauuaagacuacacgcggugug
hsa-miR-195-5p_mock	NM_001243076	E2F3	ccaagauagacaguaguugca
hsa-miR-200b-3p_mock	NM_001243076	E2F3	accuuaguggauuuuaaggcaa
hsa-miR-203a_mock	NM_001243076	E2F3	uuuagcuacgguaacagagagu
hsa-miR-20a-5p_mock	NM_001243076	E2F3	cuacguaauagaauguuagggug
hsa-miR-210-3p_mock	NM_001243076	E2F3	gcgccagcuggugaaggcuugu
hsa-miR-34a-5p_mock	NM_001243076	E2F3	gcgauucugugcuuggauuggu
hsa-miR-34c-5p_mock	NM_001243076	E2F3	auaaucguacgguuagcgguugg
hsa-miR-5787_mock	NM_001243080	ELF5	ggucggggcgggagcgggug
hsa-miR-134-5p_mock	NM_001243088	FOXM1	gucgggauggagucagauuggc
hsa-miR-149-5p_mock	NM_001243088	FOXM1	gcgccuuaccuugcuuucguccc
hsa-miR-1_mock	NM_001243186	PIM1	auuaagauuggaaauuagagug
hsa-miR-16-5p_mock	NM_001243186	PIM1	uauaaacgcguugaagacgugc
hsa-miR-192-5p_mock	NM_001243186	PIM1	cgaucugagucauauaccgac
hsa-miR-210-3p_mock	NM_001243186	PIM1	gcgccagcuggugaaggcuugu
hsa-miR-33a-5p_mock	NM_001243186	PIM1	uaauuaugguaggucuugcgc
hsa-miR-346_mock	NM_001243211	IL18	uucgcucggcuccuggcucucca
hsa-miR-218-5p_mock	NM_001243877	TOB1	uacuaguguugucagauucuc
hsa-miR-10a-5p_mock	NM_001243879	TRA2B	cguuaucauauggcgucacuuga
hsa-miR-10b-5p_mock	NM_001243879	TRA2B	uaguuaacuaccugggucaaucg
hsa-miR-370-3p_mock	NM_001244134	MAP3K8	aggcguacuggcgggguuucgc
hsa-miR-375_mock	NM_001244134	MAP3K8	acguucguuccgggguucuugu
hsa-miR-155-5p_mock	NM_001244262	HBP1	gguguauaguggucaaucaauug
hsa-miR-17-5p_mock	NM_001244262	HBP1	gaauuaagacuacacgcggugug
hsa-miR-29a-3p_mock	NM_001244262	HBP1	gcuacugauaacguuacagauc
hsa-miR-9-5p_mock	NM_001244644	CHMP2B	cacguuuuguuugcgaguauauu
hsa-miR-373-3p_mock	NM_001244713	RAD23B	agugucguuaggguacuugugug
hsa-miR-1_mock	NM_001251825	SP1	auuaagauuggaaauuagagug
hsa-miR-133a-3p_mock	NM_001251825	SP1	ucaacccccgcuguugcguuau
hsa-miR-149-5p_mock	NM_001251825	SP1	gcgccuuaccuugcuuucguccc
hsa-miR-21-5p_mock	NM_001251825	SP1	uuaugcuuggaauagucuagca
hsa-miR-218-5p_mock	NM_001251825	SP1	uacuaguguugucagauucuc
hsa-miR-22-3p_mock	NM_001251825	SP1	gaagagucgcgcuauaaucuga
hsa-miR-27a-3p_mock	NM_001251825	SP1	cucgaccuaguccuugguaga
hsa-miR-29b-3p_mock	NM_001251825	SP1	ggcaauuauccacuagauaguuu
hsa-miR-335-5p_mock	NM_001251825	SP1	uagucagagcaauaaauaaaacg
hsa-miR-449a_mock	NM_001251989	GMNN	guuaguucguggguauguuagc
hsa-miR-449b-5p_mock	NM_001251989	GMNN	accgcggaguuggauuguguua
hsa-miR-126-3p_mock	NM_001252226	PLK2	gaauaagcuccuguugagugca
hsa-miR-204-5p_mock	NM_001252294	SPDEF	acuuucguuucccauugcuucc
hsa-miR-510-5p_mock	NM_001252294	SPDEF	gccggccaugaauauaggauca
hsa-miR-145-5p_mock	NM_001253900	MEST	cucaugacuuuccgauaggcucc
hsa-miR-125b-5p_mock	NM_001253912	TBC1D1	ccacgauauucgugcaauuccg
hsa-miR-26a-5p_mock	NM_001254	CDC6	cgucagcugaucaaauuauagg
hsa-miR-17-5p_mock	NM_001254738	RND3	gaauuaagacuacacgcggugug
hsa-miR-200b-3p_mock	NM_001254738	RND3	accuuaguggauuuuaaggcaa
hsa-miR-146a-5p_mock	NM_001256269	KIF22	ucuugcggguaguaugcuaaaa
hsa-miR-141-3p_mock	NM_001256312	STK3	auuuucgaaagauagcugacgg
hsa-miR-155-5p_mock	NM_001256550	MPP5	gguguauaguggucaaucaauug
hsa-miR-510-5p_mock	NM_001256613	HTR3E	gccggccaugaauauaggauca
hsa-miR-22-3p_mock	NM_001256761	HTR2C	gaagagucgcgcuauaaucuga
hsa-miR-10a-5p_mock	NM_001256856	BTRC	cguuaucauauggcgucacuuga
hsa-miR-183-5p_mock	NM_001256856	BTRC	gacuauuaccgaugguauucag
hsa-miR-199a-5p_mock	NM_001257135	LIF	acacuucgcuucgguaaucgcuc
hsa-miR-223-3p_mock	NM_001257135	LIF	ccgucuaacuccguugaauaau
hsa-miR-346_mock	NM_001257135	LIF	uucgcucggcuccuggcucucca
hsa-miR-106b-5p_mock	NM_001257137	ITCH	ggcaauuaaugauguacgcga
hsa-miR-103a-3p_mock	NM_001257199	GPD1	cgauuagaagcuggaaaugcguc
hsa-miR-328-3p_mock	NM_001257386	ABCG2	ggcucccccgucuucucguucc
hsa-miR-519c-3p_mock	NM_001257386	ABCG2	aggcguaaaauuauugaugcuu
hsa-miR-520h_mock	NM_001257386	ABCG2	auacgaucugguaucuaccaug
hsa-miR-192-5p_mock	NM_001258217	MIS12	cgaucugagucauauaccgac
hsa-miR-155-5p_mock	NM_001258334	HAL	gguguauaguggucaaucaauug
hsa-miR-125b-5p_mock	NM_001259	CDK6	ccacgauauucgugcaauuccg
hsa-miR-129-5p_mock	NM_001259	CDK6	gcgcccguuuugguuugcugu
hsa-miR-21-5p_mock	NM_001259	CDK6	uuaugcuuggaauagucuagca
hsa-miR-26a-5p_mock	NM_001260	CDK8	cgucagcugaucaaauuauagg
hsa-miR-194-5p_mock	NM_001261414	SOX5	caguacccagguaagugauauc
hsa-miR-21-5p_mock	NM_001261414	SOX5	uuaugcuuggaauagucuagca
hsa-miR-181a-5p_mock	NM_001265	CDX2	ccguauuugggagucuaacgcaa
hsa-miR-181b-5p_mock	NM_001265	CDX2	gguuaagucauuaugcucggguc
hsa-miR-181c-5p_mock	NM_001265	CDX2	cggcauagcuaauuucauacgg
hsa-miR-181d-5p_mock	NM_001265	CDX2	cuagcgcguuguuaguuauaggu
hsa-miR-204-5p_mock	NM_001265	CDX2	acuuucguuucccauugcuucc
hsa-miR-9-5p_mock	NM_001265	CDX2	cacguuuuguuugcgaguauauu
hsa-miR-155-5p_mock	NM_001267040	JARID2	gguguauaguggucaaucaauug
kshv-miR-K12-11-3p_mock	NM_001267040	JARID2	aguuaguuccgaguugcucacu
hsa-miR-662_mock	NM_001267728	ING1	acucccgcucggggugaacuc
hsa-miR-141-3p_mock	NM_001267843	CLOCK	auuuucgaaagauagcugacgg
hsa-miR-182-5p_mock	NM_001267843	CLOCK	uacacgcggaauguguuuacacua
hsa-miR-23a-3p_mock	NM_001270397	G6PC	uacgcugcauagcuaucgcua
hsa-miR-22-3p_mock	NM_001270439	ARPC5	gaagagucgcgcuauaaucuga
hsa-miR-31-5p_mock	NM_001270439	ARPC5	gguccgggugaaaauuccaga
hsa-miR-194-5p_mock	NM_001270467	SOCS2	caguacccagguaagugauauc
hsa-miR-125a-5p_mock	NM_001270507	TNFAIP3	acccuccagaacaucuguguucug
hsa-miR-125b-5p_mock	NM_001270507	TNFAIP3	ccacgauauucgugcaauuccg
hsa-miR-21-5p_mock	NM_001270507	TNFAIP3	uuaugcuuggaauagucuagca
hsa-miR-29a-3p_mock	NM_001270507	TNFAIP3	gcuacugauaacguuacagauc
hsa-miR-181a-5p_mock	NM_001270616	PROX1	ccguauuugggagucuaacgcaa
hsa-miR-20a-5p_mock	NM_001270695	ARHGAP12	cuacguaauagaauguuagggug
hsa-miR-1_mock	NM_001270940	XPO6	auuaagauuggaaauuagagug
hsa-miR-122-5p_mock	NM_001270940	XPO6	gaauaggaguuguguuggguuc
hsa-miR-616-3p_mock	NM_001271004	TFPI2	aguugcgagaaggacuuuggug
hsa-miR-223-3p_mock	NM_001271044	NFIX	ccgucuaacuccguugaauaau
hsa-miR-21-5p_mock	NM_001271606	BASP1	uuaugcuuggaauagucuagca
hsa-miR-17-5p_mock	NM_001271629	MEF2D	gaauuaagacuacacgcggugug
hsa-miR-20a-5p_mock	NM_001271629	MEF2D	cuacguaauagaauguuagggug
hsa-miR-204-5p_mock	NM_001272071	AP1S2	acuuucguuucccauugcuucc
hsa-miR-491-5p_mock	NM_001273	CHD4	acugccgcuagugaggacggau
hsa-miR-1_mock	NM_001277223	TAGLN2	auuaagauuggaaauuagagug
hsa-miR-133a-3p_mock	NM_001277223	TAGLN2	ucaacccccgcuguugcguuau
hsa-miR-198_mock	NM_001277842	CCNT1	aagguucaggagggacgucugg
hsa-miR-27b-3p_mock	NM_001277842	CCNT1	uauugccgcuuuuaggaccga
hsa-miR-15a-5p_mock	NM_001278	CHUK	gccuagauauuaaguuggcagu
hsa-miR-16-5p_mock	NM_001278	CHUK	uauaaacgcguugaagacgugc
hsa-miR-195-5p_mock	NM_001278	CHUK	ccaagauagacaguaguugca
hsa-miR-223-3p_mock	NM_001278	CHUK	ccgucuaacuccguugaauaau
hsa-miR-23b-3p_mock	NM_001278	CHUK	uaccacguuaucagcaugagc
hsa-miR-106b-5p_mock	NM_001278182	EOMES	ggcaauuaaugauguacgcga
hsa-miR-338-3p_mock	NM_001278196	ZBTB18	uauuccgcguuuagaguuaucg
hsa-miR-191-5p_mock	NM_001278516	MDM4	cccacgauaacaauggaggcaac
hsa-miR-214-3p_mock	NM_001278548	MAPK8	cgagcacggaaaucgagccaga
hsa-miR-16-5p_mock	NM_001278579	ACVR2A	uauaaacgcguugaagacgugc
hsa-miR-34a-5p_mock	NM_001278599	AXL	gcgauucugugcuuggauuggu
hsa-miR-149-3p_mock	NM_001278610	MYBL2	cggaucgagagggggugggcg
hsa-miR-450a-1-3p_mock	NM_001278616	BUB1	gaauuauaaauuucguguucgg
hsa-miR-122-5p_mock	NM_001278618	PTPN1	gaauaggaguuguguuggguuc
hsa-miR-210-3p_mock	NM_001278618	PTPN1	gcgccagcuggugaaggcuugu
hsa-miR-362-3p_mock	NM_001278618	PTPN1	aguaucuacacauucacacgaa
hsa-miR-21-5p_mock	NM_001278682	TGIF1	uuaugcuuggaauagucuagca
hsa-miR-145-5p_mock	NM_001278740	TSPAN6	cucaugacuuuccgauaggcucc
hsa-miR-21-5p_mock	NM_001295	CCR1	uuaugcuuggaauagucuagca
hsa-miR-15a-5p_mock	NM_001310	CREBL2	gccuagauauuaaguuggcagu
hsa-miR-16-5p_mock	NM_001310	CREBL2	uauaaacgcguugaagacgugc
hsa-miR-124-3p_mock	NM_001331	CTNND1	gcccgguugcugaagaacga
hsa-let-7a-5p_mock	NM_001344	DAD1	gaguaggguugauuauguauug
hsa-let-7d-5p_mock	NM_001344	DAD1	gcuaugagugggaguuauaaug
hsa-let-7e-5p_mock	NM_001344	DAD1	guuauggguguuaaggaauggu
hsa-let-7g-5p_mock	NM_001344	DAD1	gauacugauggugauuuuaggu
hsa-let-7i-5p_mock	NM_001344	DAD1	uguugugguucugagagguuau
hsa-miR-1_mock	NM_001358	DHX15	auuaagauuggaaauuagagug
hsa-miR-125b-5p_mock	NM_001362	DIO3	ccacgauauucgugcaauuccg
hsa-miR-199b-5p_mock	NM_001396	DYRK1A	ccuucguugacauuucggcuuaa
hsa-miR-17-5p_mock	NM_001400	S1PR1	gaauuaagacuacacgcggugug
hsa-miR-200c-3p_mock	NM_001401	LPAR1	gucgaauaugggucaagcguuaa
hsa-miR-96-5p_mock	NM_001408	CELSR2	cgauacaguuauugucguuuucc
hsa-let-7d-5p_mock	NM_001418	EIF4G2	gcuaugagugggaguuauaaug
hsa-let-7g-5p_mock	NM_001418	EIF4G2	gauacugauggugauuuuaggu
hsa-let-7i-5p_mock	NM_001418	EIF4G2	uguugugguucugagagguuau
hsa-miR-125a-5p_mock	NM_001419	ELAVL1	acccuccagaacaucuguguucug
hsa-miR-125b-5p_mock	NM_001419	ELAVL1	ccacgauauucgugcaauuccg
hsa-miR-519a-3p_mock	NM_001419	ELAVL1	gcguuuaaagccgauuuaguau
hsa-miR-519b-3p_mock	NM_001419	ELAVL1	uucgauacugacguuuguaaga
hsa-miR-519c-3p_mock	NM_001419	ELAVL1	aggcguaaaauuauugaugcuu
hsa-miR-124-3p_mock	NM_001421	ELF4	gcccgguugcugaagaacga
hsa-miR-150-5p_mock	NM_001429	EP300	guccaccuucccaugagucauc
hsa-miR-185-5p_mock	NM_001430	EPAS1	ggcgaagcuaaugcaagaugug
hsa-miR-369-5p_mock	NM_001442	FABP4	aaucuauaucgggucuaccggu
hsa-miR-182-5p_mock	NM_001452	FOXF2	uacacgcggaauguguuuacacua
hsa-miR-204-5p_mock	NM_001453	FOXC1	acuuucguuucccauugcuucc
hsa-miR-155-5p_mock	NM_001455	FOXO3	gguguauaguggucaaucaauug
hsa-miR-182-5p_mock	NM_001455	FOXO3	uacacgcggaauguguuuacacua
hsa-miR-221-3p_mock	NM_001455	FOXO3	gcccauaguguaugcuuggucuu
hsa-miR-222-3p_mock	NM_001455	FOXO3	ccgacguccaguuaugauggu
hsa-miR-23a-3p_mock	NM_001455	FOXO3	uacgcugcauagcuaucgcua
hsa-miR-9-5p_mock	NM_001455	FOXO3	cacguuuuguuugcgaguauauu
hsa-miR-96-5p_mock	NM_001455	FOXO3	cgauacaguuauugucguuuucc
hsa-miR-155-5p_mock	NM_001482	GATM	gguguauaguggucaaucaauug
hsa-miR-373-3p_mock	NM_001483	GBAS	agugucguuaggguacuugugug
hsa-miR-124-3p_mock	NM_001497	B4GALT1	gcccgguugcugaagaacga
hsa-miR-146a-5p_mock	NM_001531	MR1	ucuugcggguaguaugcuaaaa
hsa-miR-17-5p_mock	NM_001541	HSPB2	gaauuaagacuacacgcggugug
hsa-miR-335-5p_mock	NM_001546	ID4	uagucagagcaauaaauaaaacg
hsa-miR-155-5p_mock	NM_001554	CYR61	gguguauaguggucaaucaauug
hsa-miR-205-5p_mock	NM_001554	CYR61	cuucgcccaaauuugucguccg
hsa-miR-30a-3p_mock	NM_001554	CYR61	cggcuaacguuuuugccuaugg
hsa-miR-196a-5p_mock	NM_001556	IKBKB	gcguauugauugauuugugugg
hsa-miR-155-5p_mock	NM_001560	IL13RA1	gguguauaguggucaaucaauug
hsa-miR-184_mock	NM_001567	INPPL1	ggcgauaagugagcuggagaau
hsa-miR-205-5p_mock	NM_001567	INPPL1	cuucgcccaaauuugucguccg
hsa-miR-146a-5p_mock	NM_001570	IRAK2	ucuugcggguaguaugcuaaaa
hsa-miR-21-5p_mock	NM_001613	ACTA2	uuaugcuuggaauagucuagca
hsa-miR-223-3p_mock	NM_001618	PARP1	ccgucuaacuccguugaauaau
hsa-miR-124-3p_mock	NM_001621	AHR	gcccgguugcugaagaacga
hsa-miR-135a-5p_mock	NM_001629	ALOX5AP	uuuugacgaaugugcuauuuucu
hsa-miR-199a-5p_mock	NM_001629	ALOX5AP	acacuucgcuucgguaaucgcuc
hsa-miR-124-3p_mock	NM_001630	ANXA8L2	gcccgguugcugaagaacga
hsa-miR-320a_mock	NM_001650	AQP4	agcgagagguagaacaugggug
hsa-miR-124-3p_mock	NM_001654	ARAF	gcccgguugcugaagaacga
hsa-miR-1_mock	NM_001655	ARCN1	auuaagauuggaaauuagagug
hsa-miR-1_mock	NM_001659	ARF3	auuaagauuggaaauuagagug
hsa-miR-1_mock	NM_001660	ARF4	auuaagauuggaaauuagagug
hsa-miR-122-5p_mock	NM_001664	RHOA	gaauaggaguuguguuggguuc
hsa-miR-133a-3p_mock	NM_001664	RHOA	ucaacccccgcuguugcguuau
hsa-miR-155-5p_mock	NM_001664	RHOA	gguguauaguggucaaucaauug
hsa-miR-185-5p_mock	NM_001664	RHOA	ggcgaagcuaaugcaagaugug
hsa-miR-200c-3p_mock	NM_001664	RHOA	gucgaauaugggucaagcguuaa
hsa-miR-31-3p_mock	NM_001664	RHOA	cgcuuaguucuacauacaucga
hsa-miR-31-5p_mock	NM_001664	RHOA	gguccgggugaaaauuccaga
hsa-miR-375_mock	NM_001664	RHOA	acguucguuccgggguucuugu
hsa-miR-124-3p_mock	NM_001665	RHOG	gcccgguugcugaagaacga
hsa-miR-214-3p_mock	NM_001675	ATF4	cgagcacggaaaucgagccaga
hsa-miR-204-5p_mock	NM_001682	ATP2B1	acuuucguuucccauugcuucc
hsa-miR-101-3p_mock	NM_001686	ATP5B	gugacuauaaugccaauuaag
hsa-miR-1_mock	NM_001693	ATP6V1B2	auuaagauuggaaauuagagug
hsa-miR-199b-5p_mock	NM_001699	AXL	ccuucguugacauuucggcuuaa
hsa-miR-22-3p_mock	NM_001719	BMP7	gaagagucgcgcuauaaucuga
hsa-miR-342-3p_mock	NM_001719	BMP7	cugcccgcgacauacauacauca
hsa-miR-34a-5p_mock	NM_001719	BMP7	gcgauucugugcuuggauuggu
hsa-miR-30b-5p_mock	NM_001752	CAT	cccgauacuguuacacuauaca
hsa-miR-124-3p_mock	NM_001753	CAV1	gcccgguugcugaagaacga
hsa-miR-106a-5p_mock	NM_001754	RUNX1	cgaagcuauuaaaguucggggaa
hsa-miR-17-5p_mock	NM_001754	RUNX1	gaauuaagacuacacgcggugug
hsa-miR-20a-5p_mock	NM_001754	RUNX1	cuacguaauagaauguuagggug
hsa-miR-125b-5p_mock	NM_001755	CBFB	ccacgauauucgugcaauuccg
hsa-miR-145-5p_mock	NM_001755	CBFB	cucaugacuuuccgauaggcucc
hsa-let-7a-5p_mock	NM_001759	CCND2	gaguaggguugauuauguauug
hsa-let-7b-5p_mock	NM_001759	CCND2	ggaauagguguguguuguuugg
hsa-miR-106b-5p_mock	NM_001759	CCND2	ggcaauuaaugauguacgcga
hsa-miR-15a-5p_mock	NM_001759	CCND2	gccuagauauuaaguuggcagu
hsa-miR-17-5p_mock	NM_001759	CCND2	gaauuaagacuacacgcggugug
hsa-miR-182-5p_mock	NM_001759	CCND2	uacacgcggaauguguuuacacua
hsa-miR-206_mock	NM_001759	CCND2	guauaguauuauggagggggag
hsa-miR-20a-5p_mock	NM_001759	CCND2	cuacguaauagaauguuagggug
hsa-miR-26a-5p_mock	NM_001759	CCND2	cgucagcugaucaaauuauagg
hsa-miR-302b-3p_mock	NM_001759	CCND2	ucgugugaaggacuuucaauuuu
hsa-miR-302d-3p_mock	NM_001759	CCND2	ucgcaugauuacguuguuauggu
hsa-miR-424-5p_mock	NM_001761	CCNF	ucgcauacagguuuaaugauca
hsa-miR-503-5p_mock	NM_001761	CCNF	gaauccgcauuucggggacgaag
hsa-miR-326_mock	NM_001769	CD9	ccccgacccuuccguugucg
hsa-miR-125a-5p_mock	NM_001773	CD34	acccuccagaacaucuguguucug
hsa-miR-9-5p_mock	NM_001773	CD34	cacguuuuguuugcgaguauauu
hsa-miR-24-3p_mock	NM_001786	CDK1	ggccugaggaaagcgucuauac
hsa-let-7b-5p_mock	NM_001789	CDC25A	ggaauagguguguguuguuugg
hsa-miR-15a-5p_mock	NM_001789	CDC25A	gccuagauauuaaguuggcagu
hsa-miR-21-5p_mock	NM_001789	CDC25A	uuaugcuuggaauagucuagca
hsa-miR-34a-5p_mock	NM_001789	CDC25A	gcgauucugugcuuggauuggu
hsa-miR-424-5p_mock	NM_001789	CDC25A	ucgcauacagguuuaaugauca
hsa-miR-449a_mock	NM_001789	CDC25A	guuaguucguggguauguuagc
hsa-miR-449b-5p_mock	NM_001789	CDC25A	accgcggaguuggauuguguua
hsa-miR-503-5p_mock	NM_001789	CDC25A	gaauccgcauuucggggacgaag
hsa-miR-125b-5p_mock	NM_001790	CDC25C	ccacgauauucgugcaauuccg
hsa-miR-145-5p_mock	NM_001792	CDH2	cucaugacuuuccgauaggcucc
hsa-miR-194-5p_mock	NM_001792	CDH2	caguacccagguaagugauauc
hsa-miR-204-5p_mock	NM_001797	CDH11	acuuucguuucccauugcuucc
hsa-miR-125b-5p_mock	NM_001806	CEBPG	ccacgauauucgugcaauuccg
hsa-miR-204-5p_mock	NM_001814	CTSC	acuuucguuucccauugcuucc
hsa-miR-1_mock	NM_001829	CLCN3	auuaagauuggaaauuagagug
hsa-miR-1_mock	NM_001839	CNN3	auuaagauuggaaauuagagug
hsa-miR-29a-3p_mock	NM_001844	COL2A1	gcuacugauaacguuacagauc
hsa-miR-29b-3p_mock	NM_001844	COL2A1	ggcaauuauccacuagauaguuu
hsa-miR-29a-3p_mock	NM_001845	COL4A1	gcuacugauaacguuacagauc
hsa-miR-29b-3p_mock	NM_001845	COL4A1	ggcaauuauccacuagauaguuu
hsa-miR-29c-3p_mock	NM_001845	COL4A1	cgcaacaguauauuagcauuug
hsa-miR-29a-3p_mock	NM_001846	COL4A2	gcuacugauaacguuacagauc
hsa-miR-29c-3p_mock	NM_001846	COL4A2	cgcaacaguauauuagcauuug
hsa-miR-29c-3p_mock	NM_001855	COL15A1	cgcaacaguauauuagcauuug
hsa-miR-16-5p_mock	NM_001882	CRHBP	uauaaacgcguugaagacgugc
hsa-miR-186-5p_mock	NM_001895	CSNK2A1	cacuauuaagucaguuugcucg
hsa-miR-216b-5p_mock	NM_001895	CSNK2A1	auuuacgaguacacacgaugag
hsa-miR-337-3p_mock	NM_001895	CSNK2A1	ugacgcacuuuucuuuuuccac
hsa-miR-760_mock	NM_001895	CSNK2A1	ucggucuaucggcggggggu
hsa-miR-124-3p_mock	NM_001901	CTGF	gcccgguugcugaagaacga
hsa-miR-145-5p_mock	NM_001901	CTGF	cucaugacuuuccgauaggcucc
hsa-miR-18a-5p_mock	NM_001901	CTGF	ucguaagagauugaucgugcaga
hsa-miR-19a-3p_mock	NM_001901	CTGF	acuaucgauaacgaugauaaguc
hsa-miR-19b-3p_mock	NM_001901	CTGF	agcgguaacuaaaaugccucuaa
hsa-miR-205-5p_mock	NM_001901	CTGF	cuucgcccaaauuugucguccg
hsa-miR-26a-5p_mock	NM_001901	CTGF	cgucagcugaucaaauuauagg
hsa-miR-200a-3p_mock	NM_001904	CTNNB1	caaugcggaaauuuuaguuccg
hsa-miR-124-3p_mock	NM_001921	DCTD	gcccgguugcugaagaacga
hsa-miR-132-3p_mock	NM_001945	HBEGF	gaauccgaucugaaccucggau
hsa-miR-194-5p_mock	NM_001945	HBEGF	caguacccagguaagugauauc
hsa-miR-181a-5p_mock	NM_001946	DUSP6	ccguauuugggagucuaacgcaa
hsa-miR-124-3p_mock	NM_001951	E2F5	gcccgguugcugaagaacga
hsa-miR-183-5p_mock	NM_001964	EGR1	gacuauuaccgaugguauucag
hsa-miR-21-5p_mock	NM_001967	EIF4A2	uuaugcuuggaauagucuagca
hsa-miR-124-3p_mock	NM_001980	STX2	gcccgguugcugaagaacga
hsa-miR-125a-5p_mock	NM_001982	ERBB3	acccuccagaacaucuguguucug
hsa-miR-125b-5p_mock	NM_001982	ERBB3	ccacgauauucgugcaauuccg
hsa-miR-205-5p_mock	NM_001982	ERBB3	cuucgcccaaauuugucguccg
hsa-miR-129-5p_mock	NM_001987	ETV6	gcgcccguuuugguuugcugu
hsa-miR-1_mock	NM_001998	FBLN2	auuaagauuggaaauuagagug
hsa-miR-101-3p_mock	NM_001999	FBN2	gugacuauaaugccaauuaag
hsa-miR-204-5p_mock	NM_001999	FBN2	acuuucguuucccauugcuucc
hsa-miR-503-5p_mock	NM_002006	FGF2	gaauccgcauuucggggacgaag
hsa-miR-155-5p_mock	NM_002009	FGF7	gguguauaguggucaaucaauug
hsa-miR-140-5p_mock	NM_002010	FGF9	agguaugauaguucucgguucc
hsa-miR-153-3p_mock	NM_002015	FOXO1	guaauuacuaauacgaaucgcg
hsa-miR-182-5p_mock	NM_002015	FOXO1	uacacgcggaauguguuuacacua
hsa-miR-183-5p_mock	NM_002015	FOXO1	gacuauuaccgaugguauucag
hsa-miR-186-5p_mock	NM_002015	FOXO1	cacuauuaagucaguuugcucg
hsa-miR-223-3p_mock	NM_002015	FOXO1	ccgucuaacuccguugaauaau
hsa-miR-27a-3p_mock	NM_002015	FOXO1	cucgaccuaguccuugguaga
hsa-miR-9-5p_mock	NM_002015	FOXO1	cacguuuuguuugcgaguauauu
hsa-miR-96-5p_mock	NM_002015	FOXO1	cgauacaguuauugucguuuucc
hsa-miR-19b-3p_mock	NM_002024	FMR1	agcgguaacuaaaaugccucuaa
hsa-miR-302b-5p_mock	NM_002024	FMR1	uuucgauuaugaacaccaguug
hsa-miR-323a-3p_mock	NM_002024	FMR1	cauaugcaccguaauccuccg
hsa-miR-199a-3p_mock	NM_002033	FUT4	uucguaagccuauagcaguuga
hsa-miR-1_mock	NM_002052	GATA4	auuaagauuggaaauuagagug
hsa-miR-30d-5p_mock	NM_002070	GNAI2	gcuaacacgcguauacucgaag
hsa-miR-378a-3p_mock	NM_002086	GRB2	ucgauagguuggcgaaggacca
hsa-miR-433-3p_mock	NM_002086	GRB2	agucugcguguuacagucgcgu
hsa-miR-659-3p_mock	NM_002087	GRN	aacacggucgggucugcugucg
hsa-miR-138-5p_mock	NM_002105	H2AFX	agucgaauuggcgaguccugugg
hsa-miR-24-3p_mock	NM_002105	H2AFX	ggccugaggaaagcgucuauac
hsa-miR-328-3p_mock	NM_002105	H2AFX	ggcucccccgucuucucguucc
hsa-miR-148a-3p_mock	NM_002127	HLA-G	ccacgcgaagugauuuacuuau
hsa-miR-148b-3p_mock	NM_002127	HLA-G	cgacucgcgacuauauuaaugu
hsa-miR-152-3p_mock	NM_002127	HLA-G	gcuaacgauuggacgaaucgu
hsa-miR-22-3p_mock	NM_002128	HMGB1	gaagagucgcgcuauaaucuga
hsa-miR-122-5p_mock	NM_002133	HMOX1	gaauaggaguuguguuggguuc
hsa-miR-196a-5p_mock	NM_002133	HMOX1	gcguauugauugauuugugugg
hsa-miR-21-5p_mock	NM_002140	HNRNPK	uuaugcuuggaauagucuagca
hsa-miR-450a-5p_mock	NM_002140	HNRNPK	uagccgauggauuuuuuauuuc
hsa-miR-141-3p_mock	NM_002147	HOXB5	auuuucgaaagauagcugacgg
hsa-miR-200a-3p_mock	NM_002147	HOXB5	caaugcggaaauuuuaguuccg
hsa-miR-200b-3p_mock	NM_002147	HOXB5	accuuaguggauuuuaaggcaa
hsa-miR-200c-3p_mock	NM_002147	HOXB5	gucgaauaugggucaagcguuaa
hsa-miR-429_mock	NM_002147	HOXB5	uuuucuaaucgagagaccaagu
hsa-miR-7-5p_mock	NM_002147	HOXB5	ucuuaaaguuaugggugugaugu
hsa-miR-10b-5p_mock	NM_002148	HOXD10	uaguuaacuaccugggucaaucg
hsa-miR-1_mock	NM_002156	HSPD1	auuaagauuggaaauuagagug
hsa-miR-335-5p_mock	NM_002160	TNC	uagucagagcaauaaauaaaacg
hsa-miR-103a-3p_mock	NM_002166	ID2	cgauuagaagcuggaaaugcguc
hsa-miR-125b-5p_mock	NM_002166	ID2	ccacgauauucgugcaauuccg
hsa-miR-9-5p_mock	NM_002166	ID2	cacguuuuguuugcgaguauauu
hsa-miR-125b-5p_mock	NM_002167	ID3	ccacgauauucgugcaauuccg
hsa-let-7b-5p_mock	NM_002176	IFNB1	ggaauagguguguguuguuugg
hsa-miR-145-5p_mock	NM_002176	IFNB1	cucaugacuuuccgauaggcucc
hsa-miR-26a-5p_mock	NM_002176	IFNB1	cgucagcugaucaaauuauagg
hsa-miR-34a-5p_mock	NM_002176	IFNB1	gcgauucugugcuuggauuggu
hsa-let-7d-5p_mock	NM_002188	IL13	gcuaugagugggaguuauaaug
hsa-let-7f-5p_mock	NM_002188	IL13	aauagaguaguuuuuagggguu
hsa-let-7g-5p_mock	NM_002188	IL13	gauacugauggugauuuuaggu
hsa-let-7i-5p_mock	NM_002188	IL13	uguugugguucugagagguuau
hsa-miR-98-5p_mock	NM_002188	IL13	uauaguguuauugggauuugag
hsa-miR-383-5p_mock	NM_002198	IRF1	gcgauuauugggaggcuaauga
hsa-miR-148b-3p_mock	NM_002205	ITGA5	cgacucgcgacuauauuaaugu
hsa-miR-31-5p_mock	NM_002205	ITGA5	gguccgggugaaaauuccaga
hsa-miR-92a-3p_mock	NM_002205	ITGA5	cguuuggcauagguuucccccu
hsa-miR-194-5p_mock	NM_002207	ITGA9	caguacccagguaagugauauc
hsa-miR-145-5p_mock	NM_002214	ITGB8	cucaugacuuuccgauaggcucc
hsa-miR-19b-1-5p_mock	NM_002214	ITGB8	ccuaucuucagggauaugggucu
hsa-miR-93-5p_mock	NM_002214	ITGB8	gugucgcuuuggaggaagaaucc
hsa-miR-17-5p_mock	NM_002227	JAK1	gaauuaagacuacacgcggugug
hsa-miR-20a-5p_mock	NM_002227	JAK1	cuacguaauagaauguuagggug
hsa-miR-155-5p_mock	NM_002228	JUN	gguguauaguggucaaucaauug
hsa-miR-15a-5p_mock	NM_002228	JUN	gccuagauauuaaguuggcagu
hsa-miR-16-5p_mock	NM_002228	JUN	uauaaacgcguugaagacgugc
hsa-miR-663a_mock	NM_002229	JUNB	ccgcggcgaggcgggagcggcc
hsa-miR-296-3p_mock	NM_002238	KCNH1	gcguuuggcaggcggggauguc
hsa-miR-16-5p_mock	NM_002253	KDR	uauaaacgcguugaagacgugc
hsa-miR-19b-1-5p_mock	NM_002253	KDR	ccuaucuucagggauaugggucu
hsa-miR-200b-3p_mock	NM_002253	KDR	accuuaguggauuuuaaggcaa
hsa-miR-424-5p_mock	NM_002253	KDR	ucgcauacagguuuaaugauca
hsa-miR-224-5p_mock	NM_002257	KLK1	guaucgcuuuuuggagccaca
hsa-miR-129-5p_mock	NM_002270	TNPO1	gcgcccguuuugguuugcugu
hsa-let-7b-5p_mock	NM_002276	KRT19	ggaauagguguguguuguuugg
hsa-miR-125b-5p_mock	NM_002276	KRT19	ccacgauauucgugcaauuccg
hsa-miR-138-5p_mock	NM_002276	KRT19	agucgaauuggcgaguccugugg
hsa-miR-615-5p_mock	NM_002276	KRT19	gcguguaccucgugccgggggc
hsa-miR-122-5p_mock	NM_002293	LAMC1	gaauaggaguuguguuggguuc
hsa-miR-124-3p_mock	NM_002293	LAMC1	gcccgguugcugaagaacga
hsa-miR-205-5p_mock	NM_002293	LAMC1	cuucgcccaaauuugucguccg
hsa-miR-29c-3p_mock	NM_002293	LAMC1	cgcaacaguauauuagcauuug
hsa-miR-424-3p_mock	NM_002306	LGALS3	ccaaacgggaguaucuugcag
hsa-miR-205-5p_mock	NM_002332	LRP1	cuucgcccaaauuugucguccg
hsa-miR-338-5p_mock	NM_002332	LRP1	aaccacggguagaguguuuuca
hsa-miR-545-3p_mock	NM_002332	LRP1	gguaauuaacugcaucgcuuau
hsa-miR-146a-5p_mock	NM_002341	LTB	ucuugcggguaguaugcuaaaa
hsa-miR-21-5p_mock	NM_002356	MARCKS	uuaugcuuggaauagucuagca
hsa-miR-192-5p_mock	NM_002358	MAD2L1	cgaucugagucauauaccgac
hsa-miR-124-3p_mock	NM_002372	MAN2A1	gcccgguugcugaagaacga
hsa-miR-338-3p_mock	NM_002373	MAP1A	uauuccgcguuuagaguuaucg
hsa-miR-22-3p_mock	NM_002382	MAX	gaagagucgcgcuauaaucuga
hsa-miR-7-5p_mock	NM_002394	SLC3A2	ucuuaaaguuaugggugugaugu
hsa-miR-101-3p_mock	NM_002398	MEIS1	gugacuauaaugccaauuaag
hsa-miR-155-5p_mock	NM_002398	MEIS1	gguguauaguggucaaucaauug
hsa-miR-204-5p_mock	NM_002398	MEIS1	acuuucguuucccauugcuucc
hsa-miR-495-3p_mock	NM_002398	MEIS1	aacgcuaaaugacagauuuccu
hsa-miR-181d-5p_mock	NM_002412	MGMT	cuagcgcguuguuaguuauaggu
hsa-miR-451a_mock	NM_002415	MIF	uucgauuauaagaccaguucca
hsa-miR-199a-5p_mock	NM_002419	MAP3K11	acacuucgcuucgguaaucgcuc
hsa-miR-204-5p_mock	NM_002422	MMP3	acuuucguuucccauugcuucc
hsa-miR-126-3p_mock	NM_002423	MMP7	gaauaagcuccuguugagugca
hsa-miR-126-5p_mock	NM_002423	MMP7	agcuacgugucuuuauaucgu
hsa-miR-145-5p_mock	NM_002426	MMP12	cucaugacuuuccgauaggcucc
hsa-miR-100-5p_mock	NM_002427	MMP13	acuccgaguguaaaccguugca
hsa-miR-125b-5p_mock	NM_002427	MMP13	ccacgauauucgugcaauuccg
hsa-miR-143-3p_mock	NM_002427	MMP13	cacgcauaaagacgguugguu
hsa-miR-27b-3p_mock	NM_002427	MMP13	uauugccgcuuuuaggaccga
hsa-miR-9-5p_mock	NM_002427	MMP13	cacguuuuguuugcgaguauauu
hsa-miR-29b-3p_mock	NM_002428	MMP15	ggcaauuauccacuagauaguuu
hsa-miR-29c-3p_mock	NM_002428	MMP15	cgcaacaguauauuagcauuug
hsa-miR-326_mock	NM_002439	MSH3	ccccgacccuuccguugucg
hsa-miR-133a-3p_mock	NM_002444	MSN	ucaacccccgcuguugcguuau
hsa-miR-200c-3p_mock	NM_002444	MSN	gucgaauaugggucaagcguuaa
hsa-miR-155-5p_mock	NM_002446	MAP3K10	gguguauaguggucaaucaauug
hsa-miR-181b-5p_mock	NM_002446	MAP3K10	gguuaagucauuaugcucggguc
hsa-miR-21-5p_mock	NM_002451	MTAP	uuaugcuuggaauagucuagca
hsa-miR-1_mock	NM_002455	MTX1	auuaagauuggaaauuagagug
hsa-miR-145-5p_mock	NM_002456	MUC1	cucaugacuuuccgauaggcucc
hsa-let-7a-5p_mock	NM_002467	MYC	gaguaggguugauuauguauug
hsa-let-7c-5p_mock	NM_002467	MYC	gguguauaauggguuguuugga
hsa-let-7g-5p_mock	NM_002467	MYC	gauacugauggugauuuuaggu
hsa-miR-135a-5p_mock	NM_002467	MYC	uuuugacgaaugugcuauuuucu
hsa-miR-145-5p_mock	NM_002467	MYC	cucaugacuuuccgauaggcucc
hsa-miR-17-5p_mock	NM_002467	MYC	gaauuaagacuacacgcggugug
hsa-miR-20a-5p_mock	NM_002467	MYC	cuacguaauagaauguuagggug
hsa-miR-24-3p_mock	NM_002467	MYC	ggccugaggaaagcgucuauac
hsa-miR-26a-5p_mock	NM_002467	MYC	cgucagcugaucaaauuauagg
hsa-miR-335-5p_mock	NM_002467	MYC	uagucagagcaauaaauaaaacg
hsa-miR-34a-5p_mock	NM_002467	MYC	gcgauucugugcuuggauuggu
hsa-miR-34b-3p_mock	NM_002467	MYC	accccauacuaucucaaaucgc
hsa-miR-34b-5p_mock	NM_002467	MYC	agcgguaauaguugugcuaucug
hsa-miR-34c-5p_mock	NM_002467	MYC	auaaucguacgguuagcgguugg
hsa-miR-378a-3p_mock	NM_002467	MYC	ucgauagguuggcgaaggacca
hsa-miR-429_mock	NM_002467	MYC	uuuucuaaucgagagaccaagu
hsa-miR-449c-5p_mock	NM_002467	MYC	ccccgauugaagaguggguuguugu
hsa-miR-451a_mock	NM_002467	MYC	uucgauuauaagaccaguucca
hsa-miR-98-5p_mock	NM_002467	MYC	uauaguguuauugggauuugag
hsa-miR-124-3p_mock	NM_002473	MYH9	gcccgguugcugaagaacga
hsa-miR-145-5p_mock	NM_002489	NDUFA4	cucaugacuuuccgauaggcucc
hsa-miR-30a-5p_mock	NM_002500	NEUROD1	ccuacgaccgguuagagauaau
hsa-miR-146a-5p_mock	NM_002501	NFIX	ucuugcggguaguaugcuaaaa
hsa-miR-124-3p_mock	NM_002508	NID1	gcccgguugcugaagaacga
hsa-miR-29b-3p_mock	NM_002508	NID1	ggcaauuauccacuagauaguuu
hsa-miR-17-5p_mock	NM_002519	NPAT	gaauuaagacuacacgcggugug
hsa-miR-210-3p_mock	NM_002522	NPTX1	gcgccagcuggugaaggcuugu
hsa-let-7a-5p_mock	NM_002524	NRAS	gaguaggguugauuauguauug
hsa-let-7b-5p_mock	NM_002524	NRAS	ggaauagguguguguuguuugg
hsa-let-7c-5p_mock	NM_002524	NRAS	gguguauaauggguuguuugga
hsa-miR-145-5p_mock	NM_002524	NRAS	cucaugacuuuccgauaggcucc
hsa-miR-148b-3p_mock	NM_002524	NRAS	cgacucgcgacuauauuaaugu
hsa-miR-20a-5p_mock	NM_002524	NRAS	cuacguaauagaauguuagggug
hsa-miR-224-5p_mock	NM_002567	PEBP1	guaucgcuuuuuggagccaca
hsa-miR-155-5p_mock	NM_002577	PAK2	gguguauaguggucaaucaauug
hsa-miR-122-5p_mock	NM_002579	PALM	gaauaggaguuguguuggguuc
hsa-miR-24-3p_mock	NM_002592	PCNA	ggccugaggaaagcgucuauac
hsa-miR-124-3p_mock	NM_002632	PGF	gcccgguugcugaagaacga
hsa-miR-124-3p_mock	NM_002633	PGM1	gcccgguugcugaagaacga
hsa-miR-27a-3p_mock	NM_002634	PHB	cucgaccuaguccuugguaga
hsa-miR-1_mock	NM_002639	SERPINB5	auuaagauuggaaauuagagug
hsa-miR-21-5p_mock	NM_002639	SERPINB5	uuaugcuuggaauagucuagca
hsa-miR-125b-5p_mock	NM_002644	PIGR	ccacgauauucgugcaauuccg
hsa-miR-124-3p_mock	NM_002668	PLP2	gcccgguugcugaagaacga
hsa-miR-15a-5p_mock	NM_002687	PNN	gccuagauauuaaguuggcagu
hsa-miR-16-5p_mock	NM_002687	PNN	uauaaacgcguugaagacgugc
hsa-miR-146a-5p_mock	NM_002692	POLE2	ucuugcggguaguaugcuaaaa
hsa-miR-125b-5p_mock	NM_002708	PPP1CA	ccacgauauucgugcaauuccg
hsa-miR-125b-5p_mock	NM_002715	PPP2CA	ccacgauauucgugcaauuccg
mmu-miR-24-2-5p_mock	NM_002737	PRKCA	acucaugcgggaaagucaguuc
hsa-miR-124-3p_mock	NM_002742	PRKD1	gcccgguugcugaagaacga
hsa-miR-143-3p_mock	NM_002749	MAPK7	cacgcauaaagacgguugguu
hsa-miR-122-5p_mock	NM_002751	MAPK11	gaauaggaguuguguuggguuc
hsa-miR-34a-5p_mock	NM_002755	MAP2K1	gcgauucugugcuuggauuggu
hsa-miR-424-5p_mock	NM_002755	MAP2K1	ucgcauacagguuuaaugauca
hsa-miR-497-5p_mock	NM_002755	MAP2K1	ugaacgaugcugccuguacug
hsa-miR-516a-5p_mock	NM_002776	KLK10	gauagcgugcuacauauauccag
hsa-miR-221-3p_mock	NM_002813	PSMD9	gcccauaguguaugcuuggucuu
hsa-miR-222-3p_mock	NM_002813	PSMD9	ccgacguccaguuaugauggu
hsa-miR-124-3p_mock	NM_002819	PTBP1	gcccgguugcugaagaacga
hsa-miR-1_mock	NM_002822	TWF1	auuaagauuggaaauuagagug
hsa-miR-22-3p_mock	NM_002824	PTMS	gaagagucgcgcuauaaucuga
hsa-miR-24-3p_mock	NM_002833	PTPN9	ggccugaggaaagcgucuauac
hsa-miR-124-3p_mock	NM_002835	PTPN12	gcccgguugcugaagaacga
hsa-miR-24-3p_mock	NM_002840	PTPRF	ggccugaggaaagcgucuauac
hsa-miR-335-5p_mock	NM_002847	PTPRN2	uagucagagcaauaaauaaaacg
hsa-miR-21-5p_mock	NM_002852	PTX3	uuaugcuuggaauagucuagca
hsa-miR-122-5p_mock	NM_002871	RABIF	gaauaggaguuguguuggguuc
hsa-miR-125b-5p_mock	NM_002880	RAF1	ccacgauauucgugcaauuccg
hsa-miR-7-5p_mock	NM_002880	RAF1	ucuuaaaguuaugggugugaugu
hsa-miR-132-3p_mock	NM_002890	RASA1	gaauccgaucugaaccucggau
hsa-miR-145-5p_mock	NM_002890	RASA1	cucaugacuuuccgauaggcucc
hsa-miR-31-5p_mock	NM_002890	RASA1	gguccgggugaaaauuccaga
hsa-miR-335-5p_mock	NM_002890	RASA1	uagucagagcaauaaauaaaacg
hsa-miR-22-3p_mock	NM_002923	RGS2	gaagagucgcgcuauaaucuga
hsa-miR-148b-3p_mock	NM_002941	ROBO1	cgacucgcgacuauauuaaugu
hsa-miR-124-3p_mock	NM_002958	RYK	gcccgguugcugaagaacga
hsa-miR-196a-5p_mock	NM_002965	S100A9	gcguauugauugauuugugugg
hsa-miR-17-5p_mock	NM_002981	CCL1	gaauuaagacuacacgcggugug
hsa-miR-124-3p_mock	NM_002982	CCL2	gcccgguugcugaagaacga
hsa-miR-195-5p_mock	NM_002984	CCL4	ccaagauagacaguaguugca
hsa-miR-34a-5p_mock	NM_002990	CCL22	gcgauucugugcuuggauuggu
hsa-miR-1_mock	NM_002999	SDC4	auuaagauuggaaauuagagug
hsa-miR-141-3p_mock	NM_003010	MAP2K4	auuuucgaaagauagcugacgg
hsa-miR-15b-5p_mock	NM_003010	MAP2K4	auagcguaccgacuucauuaag
hsa-miR-24-3p_mock	NM_003010	MAP2K4	ggccugaggaaagcgucuauac
hsa-miR-25-3p_mock	NM_003010	MAP2K4	uaaagcggguucgcuccucuuu
hsa-miR-218-5p_mock	NM_003013	SFRP2	uacuaguguugucagauucuc
hsa-miR-29a-3p_mock	NM_003013	SFRP2	gcuacugauaacguuacagauc
hsa-miR-330-3p_mock	NM_003026	SH3GL2	gucaacgcaggcagcagacaacg
hsa-miR-155-5p_mock	NM_003036	SKI	gguguauaguggucaaucaauug
hsa-miR-122-5p_mock	NM_003045	SLC7A1	gaauaggaguuguguuggguuc
hsa-miR-124-3p_mock	NM_003060	SLC22A5	gcccgguugcugaagaacga
hsa-miR-146a-5p_mock	NM_003064	SLPI	ucuugcggguaguaugcuaaaa
hsa-miR-1_mock	NM_003068	SNAI2	auuaagauuggaaauuagagug
hsa-miR-124-3p_mock	NM_003068	SNAI2	gcccgguugcugaagaacga
hsa-miR-138-5p_mock	NM_003068	SNAI2	agucgaauuggcgaguccugugg
hsa-miR-182-5p_mock	NM_003068	SNAI2	uacacgcggaauguguuuacacua
hsa-miR-203a_mock	NM_003068	SNAI2	uuuagcuacgguaacagagagu
hsa-miR-204-5p_mock	NM_003068	SNAI2	acuuucguuucccauugcuucc
hsa-miR-545-3p_mock	NM_003068	SNAI2	gguaauuaacugcaucgcuuau
hsa-miR-630_mock	NM_003068	SNAI2	ccguuuuuaagaugacgggaga
hsa-miR-133a-3p_mock	NM_003088	FSCN1	ucaacccccgcuguugcguuau
hsa-miR-133b_mock	NM_003088	FSCN1	guacacuacccuccgcuuuagu
hsa-miR-143-3p_mock	NM_003088	FSCN1	cacgcauaaagacgguugguu
hsa-miR-145-5p_mock	NM_003088	FSCN1	cucaugacuuuccgauaggcucc
hsa-miR-21-5p_mock	NM_003102	SOD3	uuaugcuuggaauagucuagca
hsa-miR-126-3p_mock	NM_003106	SOX2	gaauaagcuccuguugagugca
hsa-miR-128-3p_mock	NM_003106	SOX2	agcccacuguuacggcauuuu
hsa-miR-140-5p_mock	NM_003106	SOX2	agguaugauaguucucgguucc
hsa-miR-145-5p_mock	NM_003106	SOX2	cucaugacuuuccgauaggcucc
hsa-miR-34a-5p_mock	NM_003106	SOX2	gcgauucugugcuuggauuggu
hsa-miR-34b-3p_mock	NM_003106	SOX2	accccauacuaucucaaaucgc
hsa-miR-34c-5p_mock	NM_003106	SOX2	auaaucguacgguuagcgguugg
hsa-miR-429_mock	NM_003106	SOX2	uuuucuaaucgagagaccaagu
hsa-miR-522-3p_mock	NM_003106	SOX2	aguuagacauucuugagguauc
hsa-miR-129-2-3p_mock	NM_003107	SOX4	aagccuaaaacccuagaccuca
hsa-miR-129-5p_mock	NM_003107	SOX4	gcgcccguuuugguuugcugu
hsa-miR-138-5p_mock	NM_003107	SOX4	agucgaauuggcgaguccugugg
hsa-miR-191-5p_mock	NM_003107	SOX4	cccacgauaacaauggaggcaac
hsa-miR-204-5p_mock	NM_003107	SOX4	acuuucguuucccauugcuucc
hsa-miR-335-5p_mock	NM_003107	SOX4	uagucagagcaauaaauaaaacg
hsa-miR-27a-3p_mock	NM_003112	SP4	cucgaccuaguccuugguaga
hsa-miR-204-5p_mock	NM_003118	SPARC	acuuucguuucccauugcuucc
hsa-miR-29a-3p_mock	NM_003118	SPARC	gcuacugauaacguuacagauc
hsa-miR-29c-3p_mock	NM_003118	SPARC	cgcaacaguauauuagcauuug
hsa-miR-1_mock	NM_003131	SRF	auuaagauuggaaauuagagug
hsa-miR-122-5p_mock	NM_003131	SRF	gaauaggaguuguguuggguuc
hsa-miR-222-3p_mock	NM_003152	STAT5A	ccgacguccaguuaugauggu
hsa-miR-130a-3p_mock	NM_003182	TAC1	ccgucguaaaaaugugaggaua
hsa-miR-206_mock	NM_003182	TAC1	guauaguauuauggagggggag
hsa-miR-302a-3p_mock	NM_003182	TAC1	uauaggcucuggcuuuuagauug
hsa-miR-320a_mock	NM_003182	TAC1	agcgagagguagaacaugggug
hsa-miR-122-5p_mock	NM_003183	ADAM17	gaauaggaguuguguuggguuc
hsa-miR-145-5p_mock	NM_003183	ADAM17	cucaugacuuuccgauaggcucc
hsa-miR-146a-5p_mock	NM_003194	TBP	ucuugcggguaguaugcuaaaa
hsa-miR-1_mock	NM_003203	GCFC2	auuaagauuggaaauuagagug
hsa-miR-155-5p_mock	NM_003205	TCF12	gguguauaguggucaaucaauug
hsa-miR-204-5p_mock	NM_003205	TCF12	acuuucguuucccauugcuucc
hsa-miR-211-5p_mock	NM_003205	TCF12	uauuuccuuuccccgucugccu
hsa-miR-125b-5p_mock	NM_003211	TDG	ccacgauauucgugcaauuccg
hsa-miR-29c-3p_mock	NM_003211	TDG	cgcaacaguauauuagcauuug
hsa-miR-10b-5p_mock	NM_003222	TFAP2C	uaguuaacuaccugggucaaucg
hsa-miR-29c-3p_mock	NM_003222	TFAP2C	cgcaacaguauauuagcauuug
hsa-miR-373-3p_mock	NM_003223	TFAP4	agugucguuaggguacuugugug
hsa-miR-26a-5p_mock	NM_003242	TGFBR2	cgucagcugaucaaauuauagg
hsa-miR-18a-5p_mock	NM_003246	THBS1	ucguaagagauugaucgugcaga
hsa-miR-19a-3p_mock	NM_003246	THBS1	acuaucgauaacgaugauaaguc
hsa-miR-30a-3p_mock	NM_003246	THBS1	cggcuaacguuuuugccuaugg
hsa-miR-21-5p_mock	NM_003253	TIAM1	uuaugcuuggaauagucuagca
hsa-miR-31-5p_mock	NM_003253	TIAM1	gguccgggugaaaauuccaga
hsa-miR-519a-3p_mock	NM_003254	TIMP1	gcguuuaaagccgauuuaguau
hsa-miR-519c-3p_mock	NM_003255	TIMP2	aggcguaaaauuauugaugcuu
hsa-miR-519d-3p_mock	NM_003255	TIMP2	ucuaaaagccgcguuauucggc
hsa-miR-212-3p_mock	NM_003257	TJP1	ccaaucccgauggccguaacu
hsa-miR-105-5p_mock	NM_003264	TLR2	ucuaucgcauuaguggauccagc
hsa-miR-146a-5p_mock	NM_003264	TLR2	ucuugcggguaguaugcuaaaa
hsa-miR-19a-3p_mock	NM_003264	TLR2	acuaucgauaacgaugauaaguc
hsa-miR-19b-3p_mock	NM_003264	TLR2	agcgguaacuaaaaugccucuaa
hsa-miR-1_mock	NM_003271	TSPAN4	auuaagauuggaaauuagagug
hsa-miR-17-5p_mock	NM_003272	GPR137B	gaauuaagacuacacgcggugug
hsa-miR-122-5p_mock	NM_003288	TPD52L2	gaauaggaguuguguuggguuc
hsa-miR-1_mock	NM_003290	TPM4	auuaagauuggaaauuagagug
hsa-miR-15a-5p_mock	NM_003299	HSP90B1	gccuagauauuaaguuggcagu
hsa-miR-16-5p_mock	NM_003299	HSP90B1	uauaaacgcguugaagacgugc
hsa-miR-223-3p_mock	NM_003299	HSP90B1	ccgucuaacuccguugaauaau
hsa-miR-188-5p_mock	NM_003345	UBE2I	cguguaguuccgacgcugagg
hsa-miR-200c-3p_mock	NM_003345	UBE2I	gucgaauaugggucaagcguuaa
hsa-miR-30c-5p_mock	NM_003345	UBE2I	gccacgcuauucacaaauacucu
hsa-miR-30e-5p_mock	NM_003345	UBE2I	uuuagcgccacuaguuaaaagg
hsa-miR-15a-5p_mock	NM_003355	UCP2	gccuagauauuaaguuggcagu
hsa-miR-15a-5p_mock	NM_003359	UGDH	gccuagauauuaaguuggcagu
hsa-miR-16-5p_mock	NM_003359	UGDH	uauaaacgcguugaagacgugc
hsa-miR-16-5p_mock	NM_003362	UNG	uauaaacgcguugaagacgugc
hsa-miR-199a-5p_mock	NM_003362	UNG	acacuucgcuucgguaaucgcuc
hsa-miR-34c-5p_mock	NM_003362	UNG	auaaucguacgguuagcgguugg
hsa-miR-10a-5p_mock	NM_003367	USF2	cguuaucauauggcgucacuuga
hsa-miR-362-3p_mock	NM_003367	USF2	aguaucuacacauucacacgaa
hsa-miR-130b-3p_mock	NM_003369	UVRAG	ggcgaagacaaaggaucuuaug
hsa-miR-559_mock	NM_003373	VCL	uuuauaacaagcaaaaagaac
hsa-miR-661_mock	NM_003373	VCL	gcccguguucgucugugguggccc
hsa-miR-140-5p_mock	NM_003376	VEGFA	agguaugauaguucucgguucc
hsa-miR-147a_mock	NM_003376	VEGFA	gggucauauucggugcuagu
hsa-miR-15a-5p_mock	NM_003376	VEGFA	gccuagauauuaaguuggcagu
hsa-miR-16-5p_mock	NM_003376	VEGFA	uauaaacgcguugaagacgugc
hsa-miR-17-5p_mock	NM_003376	VEGFA	gaauuaagacuacacgcggugug
hsa-miR-205-5p_mock	NM_003376	VEGFA	cuucgcccaaauuugucguccg
hsa-miR-34a-5p_mock	NM_003376	VEGFA	gcgauucugugcuuggauuggu
hsa-miR-34b-5p_mock	NM_003376	VEGFA	agcgguaauaguugugcuaucug
hsa-miR-372-3p_mock	NM_003376	VEGFA	ccgagaagacuuugggacuaugu
hsa-miR-504-5p_mock	NM_003376	VEGFA	ucgacuggauucuccauccgca
hsa-miR-520g-3p_mock	NM_003376	VEGFA	acucgaaccucugugauuagauug
hsa-miR-520h_mock	NM_003376	VEGFA	auacgaucugguaucuaccaug
hsa-miR-124-3p_mock	NM_003380	VIM	gcccgguugcugaagaacga
hsa-miR-138-5p_mock	NM_003380	VIM	agucgaauuggcgaguccugugg
hsa-miR-17-3p_mock	NM_003380	VIM	aguauauguugcgcgggaccaa
hsa-miR-17-5p_mock	NM_003380	VIM	gaauuaagacuacacgcggugug
hsa-miR-30c-5p_mock	NM_003380	VIM	gccacgcuauucacaaauacucu
hsa-miR-9-5p_mock	NM_003380	VIM	cacguuuuguuugcgaguauauu
hsa-miR-181b-5p_mock	NM_003385	VSNL1	gguuaagucauuaugcucggguc
hsa-miR-15a-5p_mock	NM_003387	WIPF1	gccuagauauuaaguuggcagu
hsa-miR-16-5p_mock	NM_003387	WIPF1	uauaaacgcguugaagacgugc
hsa-miR-148b-3p_mock	NM_003394	WNT10B	cgacucgcgacuauauuaaugu
hsa-miR-324-3p_mock	NM_003396	WNT9B	uugcggucgcgggcucccaa
hsa-miR-31-5p_mock	NM_003403	YY1	gguccgggugaaaauuccaga
hsa-miR-34a-5p_mock	NM_003403	YY1	gcgauucugugcuuggauuggu
hsa-miR-346_mock	NM_003407	ZFP36	uucgcucggcuccuggcucucca
hsa-miR-155-5p_mock	NM_003413	ZIC3	gguguauaguggucaaucaauug
hsa-miR-1_mock	NM_003417	ZNF264	auuaagauuggaaauuagagug
hsa-miR-26b-5p_mock	NM_003463	PTP4A1	ggauagauauaaugguccuua
hsa-miR-192-5p_mock	NM_003478	CUL5	cgaucugagucauauaccgac
hsa-miR-19a-3p_mock	NM_003478	CUL5	acuaucgauaacgaugauaaguc
hsa-miR-19b-3p_mock	NM_003478	CUL5	agcgguaacuaaaaugccucuaa
hsa-let-7a-5p_mock	NM_003483	HMGA2	gaguaggguugauuauguauug
hsa-let-7b-5p_mock	NM_003483	HMGA2	ggaauagguguguguuguuugg
hsa-let-7c-5p_mock	NM_003483	HMGA2	gguguauaauggguuguuugga
hsa-let-7e-5p_mock	NM_003483	HMGA2	guuauggguguuaaggaauggu
hsa-let-7g-5p_mock	NM_003483	HMGA2	gauacugauggugauuuuaggu
hsa-miR-185-5p_mock	NM_003483	HMGA2	ggcgaagcuaaugcaagaugug
hsa-miR-204-5p_mock	NM_003483	HMGA2	acuuucguuucccauugcuucc
hsa-miR-98-5p_mock	NM_003483	HMGA2	uauaguguuauugggauuugag
hsa-miR-126-3p_mock	NM_003486	SLC7A5	gaauaagcuccuguugagugca
hsa-miR-626_mock	NM_003486	SLC7A5	cgauuuacguaugcuagau
hsa-miR-7-5p_mock	NM_003486	SLC7A5	ucuuaaaguuaugggugugaugu
hsa-miR-204-5p_mock	NM_003505	FZD1	acuuucguuucccauugcuucc
hsa-miR-145-5p_mock	NM_003507	FZD7	cucaugacuuuccgauaggcucc
hsa-miR-1_mock	NM_003533	HIST1H3I	auuaagauuggaaauuagagug
hsa-miR-1_mock	NM_003537	HIST1H3B	auuaagauuggaaauuagagug
hsa-miR-125b-5p_mock	NM_003538	HIST1H4A	ccacgauauucgugcaauuccg
hsa-miR-146a-5p_mock	NM_003579	RAD54L	ucuugcggguaguaugcuaaaa
hsa-miR-145-5p_mock	NM_003620	PPM1D	cucaugacuuuccgauaggcucc
hsa-miR-16-5p_mock	NM_003620	PPM1D	uauaaacgcguugaagacgugc
hsa-miR-203a_mock	NM_003620	PPM1D	uuuagcuacgguaacagagagu
hsa-miR-29a-3p_mock	NM_003620	PPM1D	gcuacugauaacguuacagauc
hsa-miR-130a-3p_mock	NM_003641	IFITM1	ccgucguaaaaaugugaggaua
hsa-miR-19b-3p_mock	NM_003643	GCM1	agcgguaacuaaaaugccucuaa
hsa-miR-27b-3p_mock	NM_003685	KHSRP	uauugccgcuuuuaggaccga
hsa-miR-125b-5p_mock	NM_003690	PRKRA	ccacgauauucgugcaauuccg
hsa-miR-18a-5p_mock	NM_003701	TNFSF11	ucguaagagauugaucgugcaga
hsa-miR-133b_mock	NM_003718	CDK13	guacacuacccuccgcuuuagu
hsa-miR-203a_mock	NM_003722	TP63	uuuagcuacgguaacagagagu
hsa-miR-302b-3p_mock	NM_003722	TP63	ucgugugaaggacuuucaauuuu
hsa-let-7a-5p_mock	NM_003729	RTCA	gaguaggguugauuauguauug
hsa-let-7c-5p_mock	NM_003729	RTCA	gguguauaauggguuguuugga
hsa-miR-33a-5p_mock	NM_003742	ABCB11	uaauuaugguaggucuugcgc
hsa-let-7i-5p_mock	NM_003745	SOCS1	uguugugguucugagagguuau
hsa-miR-122-5p_mock	NM_003745	SOCS1	gaauaggaguuguguuggguuc
hsa-miR-155-5p_mock	NM_003745	SOCS1	gguguauaguggucaaucaauug
hsa-miR-19a-3p_mock	NM_003745	SOCS1	acuaucgauaacgaugauaaguc
hsa-miR-19b-3p_mock	NM_003745	SOCS1	agcgguaacuaaaaugccucuaa
hsa-miR-30b-5p_mock	NM_003745	SOCS1	cccgauacuguuacacuauaca
hsa-miR-145-5p_mock	NM_003749	IRS2	cucaugacuuuccgauaggcucc
hsa-miR-33a-5p_mock	NM_003749	IRS2	uaauuaugguaggucuugcgc
hsa-miR-7-5p_mock	NM_003749	IRS2	ucuuaaaguuaugggugugaugu
hsa-let-7a-5p_mock	NM_003758	EIF3J	gaguaggguugauuauguauug
hsa-let-7c-5p_mock	NM_003758	EIF3J	gguguauaauggguuguuugga
hsa-miR-373-3p_mock	NM_003764	STX11	agugucguuaggguacuugugug
hsa-miR-124-3p_mock	NM_003765	STX10	gcccgguugcugaagaacga
hsa-miR-30a-5p_mock	NM_003766	BECN1	ccuacgaccgguuagagauaau
hsa-miR-124-3p_mock	NM_003768	PEA15	gcccgguugcugaagaacga
hsa-miR-212-3p_mock	NM_003768	PEA15	ccaaucccgauggccguaacu
hsa-miR-34a-5p_mock	NM_003768	PEA15	gcgauucugugcuuggauuggu
hsa-miR-1_mock	NM_003769	SRSF9	auuaagauuggaaauuagagug
hsa-miR-125b-5p_mock	NM_003782	B3GALT4	ccacgauauucgugcaauuccg
hsa-miR-373-3p_mock	NM_003816	ADAM9	agugucguuaggguacuugugug
hsa-miR-146a-5p_mock	NM_003824	FADD	ucuugcggguaguaugcuaaaa
hsa-miR-155-5p_mock	NM_003824	FADD	gguguauaguggucaaucaauug
hsa-miR-27a-3p_mock	NM_003824	FADD	cucgaccuaguccuugguaga
hsa-miR-124-3p_mock	NM_003848	SUCLG2	gcccgguugcugaagaacga
hsa-miR-31-5p_mock	NM_003851	CREG1	gguccgggugaaaauuccaga
hsa-miR-124-3p_mock	NM_003870	IQGAP1	gcccgguugcugaagaacga
hsa-miR-512-3p_mock	NM_003879	CFLAR	ggacgcuucagugguuacgaau
hsa-miR-449a_mock	NM_003881	WISP2	guuaguucguggguauguuagc
hsa-miR-106b-5p_mock	NM_003884	KAT2B	ggcaauuaaugauguacgcga
hsa-miR-181a-5p_mock	NM_003884	KAT2B	ccguauuugggagucuaacgcaa
hsa-miR-181b-5p_mock	NM_003884	KAT2B	gguuaagucauuaugcucggguc
hsa-miR-19a-3p_mock	NM_003884	KAT2B	acuaucgauaacgaugauaaguc
hsa-miR-19b-3p_mock	NM_003884	KAT2B	agcgguaacuaaaaugccucuaa
hsa-miR-25-3p_mock	NM_003884	KAT2B	uaaagcggguucgcuccucuuu
hsa-miR-32-5p_mock	NM_003884	KAT2B	gcuaaauguuuuugauccaaac
hsa-miR-92a-3p_mock	NM_003884	KAT2B	cguuuggcauagguuucccccu
hsa-miR-93-5p_mock	NM_003884	KAT2B	gugucgcuuuggaggaagaaucc
hsa-let-7a-5p_mock	NM_003889	NR1I2	gaguaggguugauuauguauug
hsa-miR-148a-3p_mock	NM_003889	NR1I2	ccacgcgaagugauuuacuuau
hsa-miR-125b-5p_mock	NM_003901	SGPL1	ccacgauauucgugcaauuccg
hsa-miR-124-3p_mock	NM_003909	CPNE3	gcccgguugcugaagaacga
hsa-miR-133b_mock	NM_003909	CPNE3	guacacuacccuccgcuuuagu
hsa-miR-146a-5p_mock	NM_003920	TIMELESS	ucuugcggguaguaugcuaaaa
hsa-miR-15a-5p_mock	NM_003930	SKAP2	gccuagauauuaaguuggcagu
hsa-miR-16-5p_mock	NM_003930	SKAP2	uauaaacgcguugaagacgugc
hsa-miR-124-3p_mock	NM_003945	ATP6V0E1	gcccgguugcugaagaacga
hsa-miR-103a-3p_mock	NM_003948	CDKL2	cgauuagaagcuggaaaugcguc
hsa-miR-155-5p_mock	NM_003954	MAP3K14	gguguauaguggucaaucaauug
hsa-miR-203a_mock	NM_003955	SOCS3	uuuagcuacgguaacagagagu
hsa-miR-373-3p_mock	NM_003981	PRC1	agugucguuaggguacuugugug
hsa-miR-122-5p_mock	NM_003999	OSMR	gaauaggaguuguguuggguuc
hsa-miR-21-5p_mock	NM_004040	RHOB	uuaugcuuggaauagucuagca
hsa-miR-223-3p_mock	NM_004040	RHOB	ccgucuaacuccguugaauaau
hsa-miR-145-5p_mock	NM_004052	BNIP3	cucaugacuuuccgauaggcucc
hsa-miR-221-3p_mock	NM_004052	BNIP3	gcccauaguguaugcuuggucuu
hsa-miR-122-5p_mock	NM_004060	CCNG1	gaauaggaguuguguuggguuc
hsa-miR-148a-3p_mock	NM_004064	CDKN1B	ccacgcgaagugauuuacuuau
hsa-miR-181a-5p_mock	NM_004064	CDKN1B	ccguauuugggagucuaacgcaa
hsa-miR-190a-5p_mock	NM_004064	CDKN1B	agauaguuuauuguuuguaagu
hsa-miR-192-5p_mock	NM_004064	CDKN1B	cgaucugagucauauaccgac
hsa-miR-196a-5p_mock	NM_004064	CDKN1B	gcguauugauugauuugugugg
hsa-miR-218-5p_mock	NM_004064	CDKN1B	uacuaguguugucagauucuc
hsa-miR-221-3p_mock	NM_004064	CDKN1B	gcccauaguguaugcuuggucuu
hsa-miR-222-3p_mock	NM_004064	CDKN1B	ccgacguccaguuaugauggu
hsa-miR-24-3p_mock	NM_004064	CDKN1B	ggccugaggaaagcgucuauac
hsa-miR-296-5p_mock	NM_004064	CDKN1B	cgucuaaccgcucgcccgauc
hsa-miR-122-5p_mock	NM_004077	CS	gaauaggaguuguguuggguuc
hsa-let-7a-5p_mock	NM_004091	E2F2	gaguaggguugauuauguauug
hsa-miR-125b-5p_mock	NM_004091	E2F2	ccacgauauucgugcaauuccg
hsa-miR-155-5p_mock	NM_004091	E2F2	gguguauaguggucaaucaauug
hsa-miR-24-3p_mock	NM_004091	E2F2	ggccugaggaaagcgucuauac
hsa-miR-98-5p_mock	NM_004091	E2F2	uauaguguuauugggauuugag
hsa-miR-204-5p_mock	NM_004093	EFNB2	acuuucguuucccauugcuucc
hsa-miR-20b-5p_mock	NM_004093	EFNB2	cuuguacgaugcggacaggauaa
hsa-miR-125b-5p_mock	NM_004095	EIF4EBP1	ccacgauauucgugcaauuccg
hsa-miR-124-3p_mock	NM_004099	STOM	gcccgguugcugaagaacga
hsa-miR-1_mock	NM_004102	FABP3	auuaagauuggaaauuagagug
hsa-miR-24-3p_mock	NM_004111	FEN1	ggccugaggaaagcgucuauac
hsa-miR-150-5p_mock	NM_004119	FLT3	guccaccuucccaugagucauc
hsa-miR-145-5p_mock	NM_004124	GMFB	cucaugacuuuccgauaggcucc
hsa-miR-124-3p_mock	NM_004125	DNAJC25-GNG10	gcccgguugcugaagaacga
hsa-let-7c-5p_mock	NM_004127	GPS1	gguguauaauggguuguuugga
hsa-let-7e-3p_mock	NM_004127	GPS1	ccuagucgguccccauuccuau
hsa-let-7f-5p_mock	NM_004127	GPS1	aauagaguaguuuuuagggguu
hsa-let-7i-5p_mock	NM_004127	GPS1	uguugugguucugagagguuau
hsa-miR-204-5p_mock	NM_004217	AURKB	acuuucguuucccauugcuucc
hsa-miR-24-3p_mock	NM_004217	AURKB	ggccugaggaaagcgucuauac
hsa-miR-203a_mock	NM_004232	SOCS6	uuuagcuacgguaacagagagu
hsa-miR-373-3p_mock	NM_004233	CD83	agugucguuaggguacuugugug
hsa-miR-103a-3p_mock	NM_004235	KLF4	cgauuagaagcuggaaaugcguc
hsa-miR-107_mock	NM_004235	KLF4	ccaugcagugaauuucagagagc
hsa-miR-10b-5p_mock	NM_004235	KLF4	uaguuaacuaccugggucaaucg
hsa-miR-128-3p_mock	NM_004235	KLF4	agcccacuguuacggcauuuu
hsa-miR-130a-3p_mock	NM_004235	KLF4	ccgucguaaaaaugugaggaua
hsa-miR-135b-5p_mock	NM_004235	KLF4	ucggauuaucgcgucuuuuauau
hsa-miR-137_mock	NM_004235	KLF4	guugcgaaacuguauaugcauau
hsa-miR-145-5p_mock	NM_004235	KLF4	cucaugacuuuccgauaggcucc
hsa-miR-25-3p_mock	NM_004235	KLF4	uaaagcggguucgcuccucuuu
hsa-miR-124-3p_mock	NM_004239	TRIP11	gcccgguugcugaagaacga
hsa-miR-24-3p_mock	NM_004302	ACVR1B	ggccugaggaaagcgucuauac
hsa-miR-296-5p_mock	NM_004324	BAX	cgucuaaccgcucgcccgauc
hsa-miR-20a-5p_mock	NM_004330	BNIP2	cuacguaauagaauguuagggug
hsa-miR-221-3p_mock	NM_004331	BNIP3L	gcccauaguguaugcuuggucuu
hsa-miR-124-3p_mock	NM_004339	PTTG1IP	gcccgguugcugaagaacga
hsa-let-7a-5p_mock	NM_004346	CASP3	gaguaggguugauuauguauug
hsa-miR-138-5p_mock	NM_004346	CASP3	agucgaauuggcgaguccugugg
hsa-miR-30d-5p_mock	NM_004346	CASP3	gcuaacacgcguauacucgaag
hsa-miR-532-5p_mock	NM_004350	RUNX3	cauuaggcgcucauggguugca
hsa-let-7b-5p_mock	NM_004359	CDC34	ggaauagguguguguuguuugg
hsa-miR-138-5p_mock	NM_004360	CDH1	agucgaauuggcgaguccugugg
hsa-miR-25-3p_mock	NM_004360	CDH1	uaaagcggguucgcuccucuuu
hsa-miR-9-5p_mock	NM_004360	CDH1	cacguuuuguuugcgaguauauu
hsa-miR-124-3p_mock	NM_004364	CEBPA	gcccgguugcugaagaacga
hsa-miR-103a-3p_mock	NM_004379	CREB1	cgauuagaagcuggaaaugcguc
hsa-miR-182-5p_mock	NM_004379	CREB1	uacacgcggaauguguuuacacua
hsa-miR-200b-3p_mock	NM_004379	CREB1	accuuaguggauuuuaaggcaa
hsa-miR-203a_mock	NM_004379	CREB1	uuuagcuacgguaacagagagu
hsa-miR-34b-5p_mock	NM_004379	CREB1	agcgguaauaguugugcuaucug
hsa-miR-422a_mock	NM_004391	CYP8B1	gggucgcuacgaagagcaugau
hsa-miR-1_mock	NM_004396	DDX5	auuaagauuggaaauuagagug
hsa-miR-205-5p_mock	NM_004396	DDX5	cuucgcccaaauuugucguccg
hsa-miR-130a-3p_mock	NM_004397	DDX6	ccgucguaaaaaugugaggaua
hsa-miR-124-3p_mock	NM_004402	DFFB	gcccgguugcugaagaacga
hsa-miR-373-3p_mock	NM_004404	2-Sep	agugucguuaggguacuugugug
hsa-miR-101-3p_mock	NM_004417	DUSP1	gugacuauaaugccaauuaag
hsa-miR-122-5p_mock	NM_004418	DUSP2	gaauaggaguuguguuggguuc
hsa-miR-29b-3p_mock	NM_004418	DUSP2	ggcaauuauccacuagauaguuu
hsa-miR-181a-5p_mock	NM_004419	DUSP5	ccguauuugggagucuaacgcaa
hsa-miR-124-3p_mock	NM_004422	DVL2	gcccgguugcugaagaacga
hsa-miR-221-3p_mock	NM_004422	DVL2	gcccauaguguaugcuuggucuu
hsa-miR-324-3p_mock	NM_004422	DVL2	uugcggucgcgggcucccaa
hsa-miR-155-5p_mock	NM_004427	PHC2	gguguauaguggucaaucaauug
hsa-miR-373-3p_mock	NM_004427	PHC2	agugucguuaggguacuugugug
hsa-miR-218-5p_mock	NM_004428	EFNA1	uacuaguguugucagauucuc
hsa-miR-124-3p_mock	NM_004429	EFNB1	gcccgguugcugaagaacga
hsa-miR-204-5p_mock	NM_004429	EFNB1	acuuucguuucccauugcuucc
hsa-miR-26b-5p_mock	NM_004431	EPHA2	ggauagauauaaugguccuua
hsa-miR-10a-5p_mock	NM_004438	EPHA4	cguuaucauauggcgucacuuga
hsa-miR-34a-5p_mock	NM_004439	EPHA5	gcgauucugugcuuggauuggu
hsa-miR-758-3p_mock	NM_004440	EPHA7	cugcuaacgguuucuuagccca
hsa-miR-20b-5p_mock	NM_004444	EPHB4	cuuguacgaugcggacaggauaa
hsa-miR-125a-5p_mock	NM_004448	ERBB2	acccuccagaacaucuguguucug
hsa-miR-125b-5p_mock	NM_004448	ERBB2	ccacgauauucgugcaauuccg
hsa-miR-331-3p_mock	NM_004448	ERBB2	gguaccuggaaccucaccugc
hsa-miR-548d-3p_mock	NM_004448	ERBB2	gagcaacucucauccuuuuaaa
hsa-miR-559_mock	NM_004448	ERBB2	uuuauaacaagcaaaaagaac
hsa-miR-124-3p_mock	NM_004450	ERH	gcccgguugcugaagaacga
hsa-miR-34a-5p_mock	NM_004458	ACSL4	gcgauucugugcuuggauuggu
hsa-miR-30a-5p_mock	NM_004472	FOXD1	ccuacgaccgguuagagauaau
hsa-let-7a-5p_mock	NM_004496	FOXA1	gaguaggguugauuauguauug
hsa-miR-196a-5p_mock	NM_004502	HOXB7	gcguauugauugauuugugugg
hsa-miR-204-5p_mock	NM_004502	HOXB7	acuuucguuucccauugcuucc
hsa-miR-27a-3p_mock	NM_004535	MYT1	cucgaccuaguccuugguaga
hsa-miR-221-3p_mock	NM_004536	NAIP	gcccauaguguaugcuuggucuu
hsa-miR-155-5p_mock	NM_004539	NARS	gguguauaguggucaaucaauug
hsa-miR-181c-5p_mock	NM_004557	NOTCH4	cggcauagcuaauuucauacgg
hsa-miR-34c-5p_mock	NM_004557	NOTCH4	auaaucguacgguuagcgguugg
hsa-miR-137_mock	NM_004559	YBX1	guugcgaaacuguauaugcauau
hsa-miR-124-3p_mock	NM_004568	SERPINB6	gcccgguugcugaagaacga
hsa-miR-214-3p_mock	NM_004575	POU4F2	cgagcacggaaaucgagccaga
hsa-miR-23a-3p_mock	NM_004575	POU4F2	uacgcugcauagcuaucgcua
hsa-miR-155-5p_mock	NM_004607	TBCA	gguguauaguggucaaucaauug
hsa-miR-125b-5p_mock	NM_004616	TSPAN8	ccacgauauucgugcaauuccg
hsa-miR-146a-5p_mock	NM_004620	TRAF6	ucuugcggguaguaugcuaaaa
hsa-miR-146b-5p_mock	NM_004620	TRAF6	cgcuauaacuguaaugaaggcu
hsa-miR-23a-3p_mock	NM_004629	FANCG	uacgcugcauagcuaucgcua
hsa-miR-34a-5p_mock	NM_004655	AXIN2	gcgauucugugcuuggauuggu
hsa-miR-141-3p_mock	NM_004656	BAP1	auuuucgaaagauagcugacgg
hsa-miR-200a-3p_mock	NM_004656	BAP1	caaugcggaaauuuuaguuccg
hsa-miR-200b-3p_mock	NM_004656	BAP1	accuuaguggauuuuaaggcaa
hsa-miR-200c-3p_mock	NM_004656	BAP1	gucgaauaugggucaagcguuaa
hsa-miR-429_mock	NM_004656	BAP1	uuuucuaaucgagagaccaagu
hsa-miR-124-3p_mock	NM_004670	PAPSS2	gcccgguugcugaagaacga
hsa-miR-124-3p_mock	NM_004685	MTMR6	gcccgguugcugaagaacga
hsa-miR-124-3p_mock	NM_004706	ARHGEF1	gcccgguugcugaagaacga
hsa-miR-124-3p_mock	NM_004710	SYNGR2	gcccgguugcugaagaacga
hsa-miR-296-5p_mock	NM_004712	HGS	cgucuaaccgcucgcccgauc
hsa-miR-21-5p_mock	NM_004735	LRRFIP1	uuaugcuuggaauagucuagca
hsa-miR-146a-5p_mock	NM_004739	MTA2	ucuugcggguaguaugcuaaaa
hsa-miR-34a-5p_mock	NM_004739	MTA2	gcgauucugugcuuggauuggu
hsa-miR-559_mock	NM_004739	MTA2	uuuauaacaagcaaaaagaac
hsa-miR-661_mock	NM_004739	MTA2	gcccguguucgucugugguggccc
hsa-miR-192-5p_mock	NM_004747	DLG5	cgaucugagucauauaccgac
hsa-miR-122-5p_mock	NM_004756	NUMBL	gaauaggaguuguguuggguuc
hsa-miR-205-5p_mock	NM_004774	MED1	cuucgcccaaauuugucguccg
hsa-miR-124-3p_mock	NM_004781	VAMP3	gcccgguugcugaagaacga
hsa-miR-1_mock	NM_004815	ARHGAP29	auuaagauuggaaauuagagug
hsa-miR-124-3p_mock	NM_004815	ARHGAP29	gcccgguugcugaagaacga
hsa-miR-124-3p_mock	NM_004817	TJP2	gcccgguugcugaagaacga
hsa-miR-124-3p_mock	NM_004850	ROCK2	gcccgguugcugaagaacga
hsa-miR-138-5p_mock	NM_004850	ROCK2	agucgaauuggcgaguccugugg
hsa-miR-9-5p_mock	NM_004852	ONECUT2	cacguuuuguuugcgaguauauu
hsa-miR-331-3p_mock	NM_004856	KIF23	gguaccuggaaccucaccugc
hsa-miR-124-3p_mock	NM_004862	LITAF	gcccgguugcugaagaacga
hsa-miR-19a-3p_mock	NM_004869	VPS4B	acuaucgauaacgaugauaaguc
hsa-miR-373-3p_mock	NM_004896	VPS26A	agugucguuaggguacuugugug
hsa-miR-632_mock	NM_004905	PRDX6	gcuugacgguugguugccu
hsa-miR-124-3p_mock	NM_004945	DNM2	gcccgguugcugaagaacga
hsa-miR-210-3p_mock	NM_004952	EFNA3	gcgccagcuggugaaggcuugu
hsa-miR-100-5p_mock	NM_004958	MTOR	acuccgaguguaaaccguugca
hsa-miR-144-3p_mock	NM_004958	MTOR	uuaacagcuaaauuuugagg
hsa-miR-99a-5p_mock	NM_004958	MTOR	cgacugcauugcgugaccuaua
hsa-miR-99b-5p_mock	NM_004958	MTOR	ucucccgacgcaggucaccgaa
mmu-miR-100-5p_mock	NM_004958	MTOR	ggcacgccuacuacaaugauug
hsa-miR-34a-5p_mock	NM_004964	HDAC1	gcgauucugugcuuggauuggu
hsa-miR-449a_mock	NM_004964	HDAC1	guuaguucguggguauguuagc
hsa-miR-449b-5p_mock	NM_004964	HDAC1	accgcggaguuggauuguguua
hsa-miR-135a-5p_mock	NM_004972	JAK2	uuuugacgaaugugcuauuuucu
hsa-miR-375_mock	NM_004972	JAK2	acguucguuccgggguucuugu
hsa-miR-125b-5p_mock	NM_004973	JARID2	ccacgauauucgugcaauuccg
hsa-miR-122-5p_mock	NM_004992	MECP2	gaauaggaguuguguuggguuc
hsa-miR-124-3p_mock	NM_004992	MECP2	gcccgguugcugaagaacga
hsa-miR-155-5p_mock	NM_004992	MECP2	gguguauaguggucaaucaauug
hsa-miR-19a-3p_mock	NM_004992	MECP2	acuaucgauaacgaugauaaguc
hsa-miR-212-3p_mock	NM_004992	MECP2	ccaaucccgauggccguaacu
hsa-miR-802_mock	NM_004992	MECP2	agcuuacaggaacuauuaucuac
hsa-miR-204-5p_mock	NM_004994	MMP9	acuuucguuucccauugcuucc
hsa-miR-338-3p_mock	NM_004994	MMP9	uauuccgcguuuagaguuaucg
hsa-miR-451a_mock	NM_004994	MMP9	uucgauuauaagaccaguucca
hsa-miR-145-5p_mock	NM_004995	MMP14	cucaugacuuuccgauaggcucc
hsa-miR-143-3p_mock	NM_004999	MYO6	cacgcauaaagacgguugguu
hsa-miR-145-5p_mock	NM_004999	MYO6	cucaugacuuuccgauaggcucc
hsa-miR-124-3p_mock	NM_005009	NME4	gcccgguugcugaagaacga
hsa-miR-182-5p_mock	NM_005022	PFN1	uacacgcggaauguguuuacacua
hsa-miR-30a-5p_mock	NM_005026	PIK3CD	ccuacgaccgguuagagauaau
hsa-miR-126-3p_mock	NM_005027	PIK3R2	gaauaagcuccuguugagugca
hsa-miR-133b_mock	NM_005029	PITX3	guacacuacccuccgcuuuagu
hsa-miR-100-5p_mock	NM_005030	PLK1	acuccgaguguaaaccguugca
hsa-miR-1_mock	NM_005034	POLR2K	auuaagauuggaaauuagagug
hsa-miR-21-5p_mock	NM_005036	PPARA	uuaugcuuggaauagucuagca
hsa-miR-130a-3p_mock	NM_005037	PPARG	ccgucguaaaaaugugaggaua
hsa-miR-130b-3p_mock	NM_005037	PPARG	ggcgaagacaaaggaucuuaug
hsa-miR-20b-5p_mock	NM_005037	PPARG	cuuguacgaugcggacaggauaa
hsa-miR-27b-3p_mock	NM_005037	PPARG	uauugccgcuuuuaggaccga
hsa-miR-128-3p_mock	NM_005045	RELN	agcccacuguuacggcauuuu
hsa-miR-138-5p_mock	NM_005045	RELN	agucgaauuggcgaguccugugg
hsa-miR-141-3p_mock	NM_005066	SFPQ	auuuucgaaagauagcugacgg
hsa-miR-29b-3p_mock	NM_005066	SFPQ	ggcaauuauccacuagauaguuu
hsa-miR-92b-3p_mock	NM_005073	SLC15A1	ucccgcugucuuccccgguaac
hsa-miR-657_mock	NM_005077	TLE1	cgccggucuuuaguccagcagcu
hsa-miR-127-3p_mock	NM_005080	XBP1	cucuaauggcguugcggcucug
hsa-miR-214-3p_mock	NM_005080	XBP1	cgagcacggaaaucgagccaga
hsa-miR-378a-3p_mock	NM_005098	MSC	ucgauagguuggcgaaggacca
hsa-miR-183-5p_mock	NM_005100	AKAP12	gacuauuaccgaugguauucag
hsa-miR-186-5p_mock	NM_005100	AKAP12	cacuauuaagucaguuugcucg
hsa-miR-125b-5p_mock	NM_005105	RBM8A	ccacgauauucgugcaauuccg
hsa-miR-15a-5p_mock	NM_005113	GOLGA5	gccuagauauuaaguuggcagu
hsa-miR-16-5p_mock	NM_005113	GOLGA5	uauaaacgcguugaagacgugc
hsa-miR-208a-3p_mock	NM_005121	MED13	cauugaaggcuggauaaaaaca
hsa-miR-122-5p_mock	NM_005149	TBX19	gaauaggaguuguguuggguuc
hsa-miR-203a_mock	NM_005157	ABL1	uuuagcuacgguaacagagagu
hsa-miR-29a-3p_mock	NM_005157	ABL1	gcuacugauaacguuacagauc
hsa-miR-30a-5p_mock	NM_005157	ABL1	ccuacgaccgguuagagauaau
hsa-miR-125b-5p_mock	NM_005178	BCL3	ccacgauauucgugcaauuccg
hsa-let-7g-5p_mock	NM_005180	BMI1	gauacugauggugauuuuaggu
hsa-miR-128-3p_mock	NM_005180	BMI1	agcccacuguuacggcauuuu
hsa-miR-15a-5p_mock	NM_005180	BMI1	gccuagauauuaaguuggcagu
hsa-miR-15b-5p_mock	NM_005180	BMI1	auagcguaccgacuucauuaag
hsa-miR-16-5p_mock	NM_005180	BMI1	uauaaacgcguugaagacgugc
hsa-miR-194-5p_mock	NM_005180	BMI1	caguacccagguaagugauauc
hsa-miR-200b-3p_mock	NM_005180	BMI1	accuuaguggauuuuaaggcaa
hsa-miR-200c-3p_mock	NM_005180	BMI1	gucgaauaugggucaagcguuaa
hsa-miR-218-5p_mock	NM_005180	BMI1	uacuaguguugucagauucuc
hsa-miR-302b-3p_mock	NM_005180	BMI1	ucgugugaaggacuuucaauuuu
hsa-miR-708-5p_mock	NM_005180	BMI1	ccguuacuacauagugggaagag
hsa-miR-155-5p_mock	NM_005194	CEBPB	gguguauaguggucaaucaauug
hsa-miR-126-3p_mock	NM_005206	CRK	gaauaagcuccuguugagugca
hsa-miR-132-3p_mock	NM_005206	CRK	gaauccgaucugaaccucggau
hsa-miR-107_mock	NM_005207	CRKL	ccaugcagugaauuucagagagc
hsa-miR-126-3p_mock	NM_005207	CRKL	gaauaagcuccuguugagugca
hsa-miR-155-5p_mock	NM_005214	CTLA4	gguguauaguggucaaucaauug
hsa-miR-141-3p_mock	NM_005221	DLX5	auuuucgaaagauagcugacgg
hsa-miR-200a-3p_mock	NM_005221	DLX5	caaugcggaaauuuuaguuccg
hsa-let-7a-5p_mock	NM_005225	E2F1	gaguaggguugauuauguauug
hsa-miR-106a-5p_mock	NM_005225	E2F1	cgaagcuauuaaaguucggggaa
hsa-miR-106b-5p_mock	NM_005225	E2F1	ggcaauuaaugauguacgcga
hsa-miR-149-3p_mock	NM_005225	E2F1	cggaucgagagggggugggcg
hsa-miR-17-5p_mock	NM_005225	E2F1	gaauuaagacuacacgcggugug
hsa-miR-181b-5p_mock	NM_005225	E2F1	gguuaagucauuaugcucggguc
hsa-miR-205-5p_mock	NM_005225	E2F1	cuucgcccaaauuugucguccg
hsa-miR-20a-5p_mock	NM_005225	E2F1	cuacguaauagaauguuagggug
hsa-miR-21-5p_mock	NM_005225	E2F1	uuaugcuuggaauagucuagca
hsa-miR-223-3p_mock	NM_005225	E2F1	ccgucuaacuccguugaauaau
hsa-miR-330-3p_mock	NM_005225	E2F1	gucaacgcaggcagcagacaacg
hsa-miR-331-3p_mock	NM_005225	E2F1	gguaccuggaaccucaccugc
hsa-miR-34a-5p_mock	NM_005225	E2F1	gcgauucugugcuuggauuggu
hsa-miR-362-3p_mock	NM_005225	E2F1	aguaucuacacauucacacgaa
[truncated: 1,181 more rows]
